# Supplementary material for: Utilizing transcriptomics and proteomics to unravel key genes and proteins of Oryza sativa seedlings mediated by selenium in response to cadmium stress
Source: BMC Plant Biol. 2024 May 3;24:360. doi: 10.1186/s12870-024-05076-7 (PMC11067083; doi:10.1186/s12870-024-05076-7)
Supplement: Supplementary file 2 — Supplementary Material 2. [file 12870_2024_5076_MOESM2_ESM.xlsx]

## Sheet: Sheet1
Table S4 Functional genes were up-regulated and down-regulated in CdSeL treatment group
Gene_id	Gene description	Significant	Regulate
Os01g0100900	Sphingosine-1-phosphate lyase, Disease resistance respons	yes	up
Os01g0101200	2,3-diketo-5-methylthio-1-phosphopentane phosphatase domain containing protein	yes	up
Os01g0102000	Phosphoesterase family protein	yes	up
Os01g0102300	Thylakoid lumen protein, Photosynthesis and chloroplast developmen	yes	up
Os01g0102900	Light-regulated protein, Regulation of light-dependent attachment of LEAF-TYPE FERREDOXIN-NADP+ OXIDOREDUCTASE (LFNR) to the thylakoid membran	yes	up
Os01g0104350	Non-protein coding transcript	yes	up
Os01g0110200	Conserved hypothetical protein	yes	up
Os01g0111100	Cyclophilin-like domain containing protein	yes	up
Os01g0111900	Glutelin family protein	yes	up
Os01g0112600	Conserved hypothetical protein	yes	up
Os01g0113000	Hypothetical conserved gene	yes	up
Os01g0118400	Similar to HGA6	yes	up
Os01g0120500	Similar to PAP fibrillin domain containing protein,expressed	yes	up
Os01g0121500	Conserved hypothetical protein	yes	up
Os01g0124100	Proteinase inhibitor I12, Bowman-Birk family protein	yes	up
Os01g0124200	Similar to Bowman Birk trypsin inhibitor	yes	up
Os01g0124401	Similar to Bowman-Birk type bran trypsin inhibitor	yes	up
Os01g0124650	Hypothetical conserved gene	yes	up
Os01g0124700	Hypothetical protein	yes	up
Os01g0126900	Multicopper oxidas	yes	up
Os01g0128100	Similar to Bifunctional nuclease (Fragment)	yes	up
Os01g0130900	Conserved hypothetical protein	yes	up
Os01g0132000	Similar to Wound-induced protease inhibitor (WIP1)	yes	up
Os01g0132100	Leucine-rich repeat domain containing protein	yes	up
Os01g0132500	Protein of unknown function DUF1639 domain containing protein	yes	up
Os01g0136900	Similar to Stress-induced receptor-like kinase 2	yes	up
Os01g0138400	Serine/threonine protein kinase domain containing protein	yes	up
Os01g0142800	Putative peptide transporter, Long-distance translocation of dimethylarsinate to rice grai	yes	up
Os01g0143800	Mitochondrial glycoprotein family protein	yes	up
Os01g0144100	Similar to Thylakoid lumenal 15 kDa protein, chloroplast precursor (p15)	yes	up
Os01g0156300	Similar to Cappuccino protein	yes	up
Os01g0159000	Similar to cDNA clone:J023049H21, full insert sequence	yes	up
Os01g0159200	Similar to Fasciclin-like protein FLA18	yes	up
Os01g0159300	Zinc finger, RING/FYVE/PHD-type domain containing protein	yes	up
Os01g0167400	Similar to Protein synthesis inhibitor II (EC 3.2.2.22) (Ribosome-inactivating protein II) (rRNA N-glycosidase)	yes	up
Os01g0173600	Glyoxalase/bleomycin resistance protein/dioxygenase domain containing protein	yes	up
Os01g0175100	Kv1.4 voltage-gated K+ channel family protein	yes	up
Os01g0179000	Transferase family protein	yes	up
Os01g0185900	Similar to WRKY 1 (Fragment)	yes	up
Os01g0186000	Similar to WRKY transcription factor 10	yes	up
Os01g0186900	Similar to cDNA clone:001-117-G12, full insert sequence	yes	up
Os01g0190300	Similar to Auxin-responsive protein IAA26 (Indoleacetic acid-induced protein 26) (Phytochrome-associated protein 1)	yes	up
Os01g0197100	Cytochrome P450, Brassinosteroids biosynthesis, Regulation of plant architectur	yes	up
Os01g0197150	Hypothetical protein	yes	up
Os01g0198500	Conserved hypothetical protein	yes	up
Os01g0203400	Hypothetical protein	yes	up
Os01g0207400	Similar to peptide-N4-asparagine amidase A	yes	up
Os01g0207500	Hypothetical protein	yes	up
Os01g0208400	Similar to peptide-N4-asparagine amidase A	yes	up
Os01g0209800	Similar to Cationic amino acid transporter (Fragment)	yes	up
Os01g0212700	Similar to RING-H2 finger protein ATL2K	yes	up
Os01g0213400	Zinc finger, RING/FYVE/PHD-type domain containing protein	yes	up
Os01g0214500	Conserved hypothetical protein	yes	up
Os01g0219300	Conserved hypothetical protein	yes	up
Os01g0221800	Non-protein coding transcript	yes	up
Os01g0222600	Conserved hypothetical protein	yes	up
Os01g0224166	Hypothetical gene	yes	up
Os01g0227100	Chlorophyll b reductase, Leaf senescenc	yes	up
Os01g0228600	Cytosolic hydroxypyruvate reductase, NADPH-dependent HPR, Photorespiratory metabolis	yes	up
Os01g0233000	DREPP plasma membrane polypeptide family protein	yes	up
Os01g0235100	Similar to predicted protein	yes	up
Os01g0239200	Similar to Phophate translocator (Fragment)	yes	up
Os01g0241000	Conserved hypothetical protein	yes	up
Os01g0242600	C2 calcium-dependent membrane targeting domain containing protein	yes	up
Os01g0243400	Hypothetical conserved gene	yes	up
Os01g0246700	Similar to WRKY transcription factor 1	yes	up
Os01g0249200	Similar to Nectarin 1 precursor (EC 1.15.1.1) (Superoxide dismutase [Mn])	yes	up
Os01g0263300	Similar to Peroxidase 72 precursor (EC 1.11.1.7) (Atperox P72) (PRXR8) (ATP6a)	yes	up
Os01g0264400	Conserved hypothetical protein	yes	up
Os01g0275300	Conserved hypothetical protein	yes	up
Os01g0276900	Conserved hypothetical protein	yes	up
Os01g0278000	VQ domain containing protein	yes	up
Os01g0278900	Similar to 50S ribosomal protein L40	yes	up
Os01g0283300	Conserved hypothetical protein	yes	up
Os01g0284500	Similar to Nectarin 1 precursor (EC 1.15.1.1) (Superoxide dismutase [Mn])	yes	up
Os01g0284700	Similar to Peptidyl-prolyl cis-trans isomerase	yes	up
Os01g0287400	Similar to Hydrophobic protein LTI6A (Low temperature-induced protein 6A)	yes	up
Os01g0288200	Conserved hypothetical protein	yes	up
Os01g0290650	Non-protein coding transcript	yes	up
Os01g0294700	Haem peroxidase, plant/fungal/bacterial family protein	yes	up
Os01g0303800	UspA domain containing protein	yes	up
Os01g0308600	Conserved hypothetical protein	yes	up
Os01g0309451	Hypothetical gene	yes	up
Os01g0311300	Similar to Sorbitol transporter	yes	up
Os01g0311800	Similar to Pectin methylesterase 8 (Fragment)	yes	up
Os01g0312500	Similar to Pectinesterase	yes	up
Os01g0313300	Similar to EREBP-3 protein (Fragment)	yes	up
Os01g0313600	Conserved hypothetical protein	yes	up
Os01g0314000	Protein of unknown function DUF3615 domain containing protein	yes	up
Os01g0314800	Late embryogenesis abundant protein 3 family protein	yes	up
Os01g0319000	Similar to Pectin acetylesterase (Fragment)	yes	up
Os01g0352100	2OG-Fe(II) oxygenase domain containing protein	yes	up
Os01g0357900	Similar to RALF	yes	up
Os01g0358100	Rapid ALkalinization Factor family protein	yes	up
Os01g0358300	Tetratricopeptide-like helical domain containing protein	yes	up
Os01g0362400	Conserved hypothetical protein	yes	up
Os01g0364450	Hypothetical gene	yes	up
Os01g0367100	Chloroplast-localized UDP-glucose epimerase (UGE), Galactolipid biosynthesis for chloroplast membranes, Photosynthetic capability and carbon assimilate homeostasi	yes	up
Os01g0369900	Similar to 12-oxo-phytodienoic acid reductase6	yes	up
Os01g0382700	Similar to stress regulated protein	yes	up
Os01g0384800	Conserved hypothetical protein	yes	up
Os01g0392600	Conserved hypothetical protein	yes	up
Os01g0500900	Rossmann-like alpha/beta/alpha sandwich fold domain containing protein	yes	up
Os01g0501800	Similar to Photosystem II oxygen-evolving complex protein 1 (Fragment)	yes	up
Os01g0510600	Tetratricopeptide-like helical domain containing protein	yes	up
Os01g0511600	Similar to lrgB-like family protein	yes	up
Os01g0516200	Similar to Stress-responsive protein	yes	up
Os01g0524500	Conserved hypothetical protein	yes	up
Os01g0525700	Similar to DVL4/RTFL17 (ROTUNDIFOLIA LIKE 17)	yes	up
Os01g0525800	Similar to DVL5	yes	up
Os01g0529800	Similar to Very-long-chain fatty acid condensing enzyme CUT1	yes	up
Os01g0532300	Conserved hypothetical protein	yes	up
Os01g0541800	MtN3 and saliva related transmembrane protein family protein	yes	up
Os01g0546800	Pectate lyase-like protein, Leaf senescenc	yes	up
Os01g0547600	High-affinity nitrate transporter, Nitrate transport, Auxin signalin	yes	up
Os01g0552300	Similar to Protein phosphatase-2C	yes	up
Os01g0554150	Transposase, MuDR, plant domain containing protein	yes	up
Os01g0558700	Conserved hypothetical protein	yes	up
Os01g0571100	Similar to gibberellin responsive1	yes	up
Os01g0571766	Conserved hypothetical protein	yes	up
Os01g0574800	Harpin-induced 1 domain containing protein	yes	up
Os01g0575200	Helix-loop-helix DNA-binding domain containing protein	yes	up
Os01g0582600	Phospholipase A2, active site domain containing protein	yes	up
Os01g0584900	WRKY transcription factor 28-like (WRKY5) (WRKY transcription factor 77)	yes	up
Os01g0585300	Protein of unknown function DUF1118 family protein	yes	up
Os01g0588900	Cytokinin-activating enzyme, Bioactive cytokinin synthesi	yes	up
Os01g0589800	Similar to OHP2	yes	up
Os01g0594300	Similar to leucine-rich repeat family protein / extensin family protein	yes	up
Os01g0595201	Similar to metal ion binding protein	yes	up
Os01g0600900	Chlorophyll a-b binding protein 2, chloroplast precursor (LHCII type I CAB-2) (LHCP)	yes	up
Os01g0601200	Similar to Protein kinase family protein	yes	up
Os01g0603200	Conserved hypothetical protein	yes	up
Os01g0603300	Similar to MCB2 protein	yes	up
Os01g0605700	MtN3 and saliva related transmembrane protein family protein	yes	up
Os01g0606000	MtN3 and saliva related transmembrane protein family protein	yes	up
Os01g0615000	Hypothetical protein	yes	up
Os01g0615050	Proteinase inhibitor I13, potato inhibitor I family protein	yes	up
Os01g0618000	Exonuclease domain containing protein	yes	up
Os01g0625900	Ovate Family Protein, Hormonal homeostasis, Vasculature developmen	yes	up
Os01g0626400	WRKY transcription factor, Control of flowering time and plant heigh	yes	up
Os01g0629500	Conserved hypothetical protein	yes	up
Os01g0633000	Similar to 50S ribosomal protein L31	yes	up
Os01g0636400	Alpha/beta hydrolase family protein	yes	up
Os01g0640700	Similar to vegetative cell wall protein gp1	yes	up
Os01g0644600	Glutelin family protein	yes	up
Os01g0651400	Lipase, GDSL domain containing protein	yes	up
Os01g0652300	Similar to Phospholipase A1-II 7	yes	up
Os01g0654450	Hypothetical gene	yes	up
Os01g0662300	Similar to Isoform 2 of 50S ribosomal protein L12, chloroplastic	yes	up
Os01g0662700	Similar to Naphthoate synthase (EC 4.1.3.36)	yes	up
Os01g0665750	Similar to WRKY transcription factor 16	yes	up
Os01g0667000	No apical meristem (NAM) protein domain containing protein	yes	up
Os01g0668100	Similar to Arabinogalactan-like protein	yes	up
Os01g0670100	Serine/threonine protein kinase-related domain containing protein	yes	up
Os01g0672100	No apical meristem (NAM) protein domain containing protein	yes	up
Os01g0672600	Non-protein coding transcript	yes	up
Os01g0674000	Homeodomain-like containing protein	yes	up
Os01g0676200	Conserved hypothetical protein	yes	up
Os01g0678600	Ribosomal protein S20 family protein	yes	up
Os01g0680500	Hypothetical protein	yes	up
Os01g0688900	Similar to HSP70B (heat shock protein 70B); ATP binding	yes	up
Os01g0692700	Similar to Protein binding protein	yes	up
Os01g0693300	Similar to Lipid phosphate phosphatase 2 (EC 3.1.3.-) (AtLPP2) (Phosphatidic acid phosphatase 2) (AtPAP2) (Prenyl diphosphate phosphatase)	yes	up
Os01g0694400	Conserved hypothetical protein	yes	up
Os01g0699100	Serine/threonine protein kinase domain containing protein	yes	up
Os01g0699500	Serine/threonine protein kinase domain containing protein	yes	up
Os01g0699600	Serine/threonine protein kinase domain containing protein	yes	up
Os01g0712600	Similar to methyltransferase	yes	up
Os01g0714800	WRKY transcription factor 26	yes	up
Os01g0719700	Similar to HCF101 (HIGH-CHLOROPHYLL-FLUORESCENCE 101); ATP binding	yes	up
Os01g0719800	Hypothetical protein	yes	up
Os01g0720700	Similar to satase isoform I	yes	up
Os01g0723600	Ribose-phosphate pyrophosphokinase 3 (EC 2.7.6.1) (Phosphoribosyl pyrophosphate synthetase 3)	yes	up
Os01g0727100	Glycosyl transferase, family 8 protein	yes	up
Os01g0727500	Protein of unknown function DUF584 family protein	yes	up
Os01g0732000	Similar to Mitochondrial import receptor subunit TOM7-1 (Translocase of outer membrane 7 kDa subunit 1)	yes	up
Os01g0732300	Protein of unknown function DUF623, plant domain containing protein	yes	up
Os01g0734600	UDP-glucuronosyl/UDP-glucosyltransferase family protein	yes	up
Os01g0736500	Similar to harpin-induced protein	yes	up
Os01g0739500	Conserved hypothetical protein	yes	up
Os01g0743200	Pectin lyase fold/virulence factor domain containing protein	yes	up
Os01g0747300	Similar to Plant-specific domain TIGR01615 family protein	yes	up
Os01g0747400	Protein kinase, core domain containing protein	yes	up
Os01g0748600	Similar to Protein kinase family protein	yes	up
Os01g0749200	Chloroplast ribosome L13 protein, Chloroplast development under low temperature condition	yes	up
Os01g0750100	Similar to WRKY transcription factor-like (WRKY transcription factor 13) (WRKY13)	yes	up
Os01g0750300	Similar to Cellulose synthase (Fragment)	yes	up
Os01g0750500	Protein of unknown function DUF814 domain containing protein	yes	up
Os01g0753800	Conserved hypothetical protein	yes	up
Os01g0754800	Hypothetical protein	yes	up
Os01g0755700	Zinc finger, RING/FYVE/PHD-type domain containing protein	yes	up
Os01g0757051	Non-protein coding transcript	yes	up
Os01g0757200	GA 2-oxidase3, GA metabolis	yes	up
Os01g0760000	Similar to Dynein light chain	yes	up
Os01g0763700	Similar to CRR7 (CHLORORESPIRATORY REDUCTION 7)	yes	up
Os01g0773700	Similar to Photosystem II reaction center W protein (PSII 6.1 kDa protein) (Fragment)	yes	up
Os01g0773800	Hypothetical conserved gene	yes	up
Os01g0775400	Similar to Cytokinin dehydrogenase 5 precursor (EC 1.5.99.12) (Cytokinin oxidase 5) (CKO5) (AtCKX5) (AtCKX6)	yes	up
Os01g0777200	Peptidase aspartic, catalytic domain containing protein	yes	up
Os01g0780800	SAND domain containing protein	yes	up
Os01g0781200	Similar to Rust resistance protein	yes	up
Os01g0782200	Diacylglycerol kinase, catalytic region domain containing protein	yes	up
Os01g0784700	Serine/threonine protein kinase-related domain containing protein	yes	up
Os01g0787400	Conserved hypothetical protein	yes	up
Os01g0793800	Conserved hypothetical protein	yes	up
Os01g0798500	Similar to predicted protein	yes	up
Os01g0800500	Purple acid phosphatase, N-terminal domain containing protein	yes	up
Os01g0805000	50S ribosomal protein L34	yes	up
Os01g0807532	Hypothetical conserved gene	yes	up
Os01g0812100	Similar to NHL25	yes	up
Os01g0812200	Cyclin-like F-box domain containing protein	yes	up
Os01g0816100	Similar to NAC domain protein	yes	up
Os01g0817650	Protein of unknown function DUF567 family protein	yes	up
Os01g0822800	Similar to RING-H2 finger protein ATL3C	yes	up
Os01g0823900	U-box E3ubiquitin ligase, Positive regulation of cold stress respons	yes	up
Os01g0825800	Amino acid transporter, transmembrane domain containing protein	yes	up
Os01g0826400	WRKY transcription factor 24 (WRKY24)	yes	up
Os01g0827300	Putative laccase precursor, Abiotic stress respons	yes	up
Os01g0828100	Similar to Cinnamoyl-CoA reductase	yes	up
Os01g0829600	Protein of unknown function DUF688 domain containing protein	yes	up
Os01g0830000	Similar to Plastid sufB (Fragment)	yes	up
Os01g0830100	Pyridine nucleotide-disulphide oxidoreductase, NAD-binding region domain containing protein	yes	up
Os01g0830500	2OG-Fe(II) oxygenase domain containing protein	yes	up
Os01g0832000	Cytidinediphosphate diacylglycerol synthase, Phospholipid homeostasis, Negative role in hyperosmotic stress toleranc	yes	up
Os01g0832600	Similar to Leucoanthocyanidin dioxygenase-like protein	yes	up
Os01g0833600	Conserved hypothetical protein	yes	up
Os01g0836600	ATP-binding cassette (ABC) transporter, Half-size ABC transporter of the G family, Pollen wall formatio	yes	up
Os01g0837000	Ankyrin repeat containing protein	yes	up
Os01g0837600	Similar to plant-specific domain TIGR01589 family protein	yes	up
Os01g0841700	Similar to Isoform ERG1b of Elicitor-responsive protein 1	yes	up
Os01g0842400	Similar to Laccase (EC 1.10.3.2)	yes	up
Os01g0842500	Similar to Laccase (EC 1.10.3.2)	yes	up
Os01g0844000	Conserved hypothetical protein	yes	up
Os01g0850000	Uncharacterised conserved protein UCP022260 domain containing protein	yes	up
Os01g0850700	Similar to Laccase-7	yes	up
Os01g0853000	Conserved hypothetical protein	yes	up
Os01g0854800	Similar to Cytochrome P450 86A1 (EC 1.14.-.-) (CYPLXXXVI) (P450-dependent fatty acid omega-hydroxylase)	yes	up
Os01g0855600	Similar to Hs1pro-1 protein	yes	up
Os01g0858350	Similar to cytochrome P450	yes	up
Os01g0860500	Similar to Hevamine A precursor [Includes: Chitinase (EC 3.2.1.14); Lysozyme (EC 3.2.1.17)]	yes	up
Os01g0860800	Glycoside hydrolase, family 17 protein	yes	up
Os01g0862200	Conserved hypothetical protein	yes	up
Os01g0865100	Similar to Uricase (Fragment)	yes	up
Os01g0865700	Zinc finger, RING/FYVE/PHD-type domain containing protein	yes	up
Os01g0866000	Similar to E3 ubiquitin ligase EL5 (EC 6.3.2.-)	yes	up
Os01g0868000	AP2/ERF transcription factor, Abiotic stress response, Salt stress respons	yes	up
Os01g0868900	Peptidase S8, subtilisin-related domain containing protein	yes	up
Os01g0874300	Similar to MybHv5 (Fragment)	yes	up
Os01g0879000	Hypothetical protein	yes	up
Os01g0882000	Conserved hypothetical protein	yes	up
Os01g0882500	Similar to NADH dehydrogenase I subunit N	yes	up
Os01g0885300	Conserved hypothetical protein	yes	up
Os01g0888800	Conserved hypothetical protein	yes	up
Os01g0888900	Conserved hypothetical protein	yes	up
Os01g0889800	Rhodanese-like domain containing protein	yes	up
Os01g0900800	Helix-loop-helix DNA-binding domain containing protein	yes	up
Os01g0902100	Similar to MRP-like ABC transporter	yes	up
Os01g0905500	Conserved hypothetical protein	yes	up
Os01g0907200	Similar to BCL-2 binding anthanogene-1	yes	up
Os01g0908200	Member of the Bric-a-Brac/Tramtrack/Broad (BTB) family, BT1/BT2 ortholog, Negative regulation of nitrate uptake and nitrogen use efficienc	yes	up
Os01g0908700	Similar to Hnrpa2b1-prov protein	yes	up
Os01g0909400	Protein of unknown function DUF868, plant family protein	yes	up
Os01g0913000	Similar to Thioredoxin F-type 2, chloroplast precursor (TRX-F2)	yes	up
Os01g0917900	Zinc finger, RING/FYVE/PHD-type domain containing protein	yes	up
Os01g0920300	Methyltransferase small domain containing protein	yes	up
Os01g0923000	Conserved hypothetical protein	yes	up
Os01g0924000	Similar to Chloroplast 50S ribosomal protein L27 (Fragment)	yes	up
Os01g0929100	Conserved hypothetical protein	yes	up
Os01g0930200	Conserved hypothetical protein	yes	up
Os01g0934100	C2 calcium-dependent membrane targeting domain containing protein	yes	up
Os01g0936600	Hypothetical protein	yes	up
Os01g0938100	Photosystem II protein Psb28, class 1 domain containing protein	yes	up
Os01g0938400	Conserved hypothetical protein	yes	up
Os01g0949300	EF-Hand type domain containing protein	yes	up
Os01g0950866	Similar to proline synthetase-like protein	yes	up
Os01g0952000	Similar to Germin-like protein 1-3	yes	up
Os01g0955000	Phosphoesterase family protein	yes	up
Os01g0955100	Similar to Calmodulin-like protein (Fragment)	yes	up
Os01g0956200	Glycosyltransferase AER61, uncharacterized domain containing protein	yes	up
Os01g0958100	Similar to chloroplast SRP receptor cpFtsY precursor	yes	up
Os01g0959900	Similar to predicted protein	yes	up
Os01g0963000	Similar to Peroxidase BP 1 precursor	yes	up
Os01g0966200	Protein of unknown function YGGT family protein	yes	up
Os01g0967200	Similar to Rac GTPase activating protein 1	yes	up
Os01g0968800	Similar to Dehydration responsive element binding protein 1F (DREB1F protein)	yes	up
Os01g0971400	Similar to Cysteine proteinase	yes	up
Os01g0973400	Similar to radical SAM domain-containing protein	yes	up
Os01g0973600	Protein of unknown function DUF506, plant family protein	yes	up
Os01g0975000	Protein of unknown function DUF966 family protein	yes	up
Os01g0977100	Similar to predicted protein	yes	up
Os01g0978100	Similar to Cysteine synthase, mitochondrial precursor (EC 2.5.1.47	yes	up
Os02g0103800	Leaf-type ferredoxin-NADP+-oxidoreductase, Regulation of electron partitioning in the chloroplas	yes	up
Os02g0106900	Protein kinase, core domain containing protein	yes	up
Os02g0107300	Conserved hypothetical protein	yes	up
Os02g0109200	Protein of unknown function DUF793 family protein	yes	up
Os02g0114033	Glutamine-Leucine-Glutamine, QLQ domain containing protein	yes	up
Os02g0115700	Catalase isozyme A (EC 1.11.1.6) (CAT-A)	yes	up
Os02g0117600	Peptidyl-prolyl cis-trans isomerase, FKBP-type domain containing protein	yes	up
Os02g0119600	Conserved hypothetical protein	yes	up
Os02g0122500	Conserved hypothetical protein	yes	up
Os02g0124400	D-arabinono-1,4-lactone oxidase domain containing protein	yes	up
Os02g0125400	Negative regulatory factor PREG domain containing protein	yes	up
Os02g0125700	Similar to lil3 protein	yes	up
Os02g0135900	Similar to 5'-AMP-activated protein kinase beta-1 subunit-related	yes	up
Os02g0136000	Phox/Bem1p domain containing protein	yes	up
Os02g0137200	Similar to 50S ribosomal protein L3-1, chloroplast precursor	yes	up
Os02g0148000	CCT domain containing protein	yes	up
Os02g0148050	Non-protein coding transcript	yes	up
Os02g0148700	Hypothetical gene	yes	up
Os02g0152900	Nucleus-encoded chloroplast protein, Chloroplast development, Biogenesis of chloroplast ATP synthas	yes	up
Os02g0154200	Leucine-rich repeat receptor kinase, Regulation of grain yiel	yes	up
Os02g0168700	Peptidyl-prolyl cis-trans isomerase, FKBP-type domain containing protein	yes	up
Os02g0168800	Similar to Porphobilinogen deaminase (Fragment)	yes	up
Os02g0176000	Zinc finger, B-box domain containing protein	yes	up
Os02g0180200	Uncharacterised protein family UPF0133 domain containing protein	yes	up
Os02g0181300	WRKY transcription factor, Defense respons	yes	up
Os02g0184900	Cytochrome P450 family protein	yes	up
Os02g0187300	Similar to predicted protein	yes	up
Os02g0189000	Similar to Chloroplast 30S ribosomal protein S21 (Fragment)	yes	up
Os02g0192700	Similar to Thioredoxin peroxidase	yes	up
Os02g0193300	Conserved hypothetical protein	yes	up
Os02g0197600	Chlorophyll a/b-binding protein type III (Fragment)	yes	up
Os02g0205500	Similar to Fatty acid elongase 1	yes	up
Os02g0206700	UDP-glucuronosyl/UDP-glucosyltransferase family protein	yes	up
Os02g0214900	Class-I type histone deacetylase, Reproductive development, Seed morpholog	yes	up
Os02g0218700	Allene oxide synthase (CYP74A3), Fatty acid 9-/13-hydroperoxide lyase (CYP74C), Biosynthesis of jasmonic acid (JA), Plant defens	yes	up
Os02g0226500	Non-protein coding transcript	yes	up
Os02g0226801	Similar to bet v I allergen family protein	yes	up
Os02g0234700	Conserved hypothetical protein	yes	up
Os02g0236800	Similar to Peroxidase (EC 1.11.1.7)	yes	up
Os02g0245800	Inward rectifying shaker-like potassium channel, Negative regulation of OsKAT2 channel activit	yes	up
Os02g0246900	Conserved hypothetical protein	yes	up
Os02g0250400	Similar to Esterase	yes	up
Os02g0256100	Pectin lyase fold/virulence factor domain containing protein	yes	up
Os02g0259600	Similar to 50S ribosomal protein L21, chloroplast precursor (CL21) (CS-L7)	yes	up
Os02g0265900	Reticulon family protein	yes	up
Os02g0276200	Similar to Isochorismatase family protein rutB	yes	up
Os02g0280500	Similar to Glyoxalase I	yes	up
Os02g0301100	RAG1-activating protein 1 homologue domain containing protein	yes	up
Os02g0302200	Similar to aminotransferase family protein	yes	up
Os02g0307800	Protein of unknown function DUF3082 domain containing protein	yes	up
Os02g0308400	FAS1 domain domain containing protein	yes	up
Os02g0310400	Conserved hypothetical protein	yes	up
Os02g0312600	Rac-like GTP-binding protein 7	yes	up
Os02g0318100	Similar to Alternative oxidase	yes	up
Os02g0322400	Similar to NPKL2 (Fragment)	yes	up
Os02g0324700	Similar to senescence-associated protein	yes	up
Os02g0325300	Similar to autoinhibited H+ ATPase	yes	up
Os02g0327500	Protein of unknown function DUF266, plant family protein	yes	up
Os02g0328300	Phenol hydroxylase reductase family protein	yes	up
Os02g0329800	Glycosyltransferase, Xylan biosynthesi	yes	up
Os02g0453500	Similar to mitochondrial glycoprotein	yes	up
Os02g0459400	Hypothetical protein	yes	up
Os02g0467000	Similar to trans-cinnamate 4-monooxygenase	yes	up
Os02g0467600	Similar to Cinnamate 4-hydroxylase CYP73	yes	up
Os02g0475300	Membrane attack complex component/perforin/complement C9 family protein	yes	up
Os02g0482400	Similar to Ornithine decarboxylase (EC 4.1.1.17	yes	up
Os02g0489500	Conserved hypothetical protein	yes	up
Os02g0496700	Conserved hypothetical protein	yes	up
Os02g0497600	Conserved hypothetical protein	yes	up
Os02g0498600	Non-protein coding transcript	yes	up
Os02g0499000	Similar to DNA binding protein	yes	up
Os02g0506600	Heat shock protein DnaJ, cysteine-rich domain domain containing protein	yes	up
Os02g0517750	Hypothetical gene	yes	up
Os02g0522300	Conserved hypothetical protein	yes	up
Os02g0527200	Similar to OSIGBa0142C11.2 protein	yes	up
Os02g0528000	Zinc finger, RING-type domain containing protein	yes	up
Os02g0530300	Zinc finger, AN1-type domain containing protein	yes	up
Os02g0532900	Glycoside hydrolase, family 17 protein	yes	up
Os02g0533800	Similar to ATPase inhibitor	yes	up
Os02g0537000	Pectinesterase inhibitor domain containing protein	yes	up
Os02g0537700	2-Cys peroxiredoxin (EC 1.11.1.15), Stomatal closure, Potassium deficiency toleranc	yes	up
Os02g0538000	Threonyl-tRNA synthetase, Chloroplast biogenesis and chloroplast ribosomal system constructio	yes	up
Os02g0539200	Zinc finger, RING/FYVE/PHD-type domain containing protein	yes	up
Os02g0539500	VQ domain containing protein	yes	up
Os02g0548700	Similar to ubiquitin-protein ligase	yes	up
Os02g0549401	Hypothetical gene	yes	up
Os02g0551100	Serine/threonine protein kinase, Dehydration-inducible SNF1-related protein kinase 2, Hyperosmotic stress response, Abscisic acid (ABA) signalin	yes	up
Os02g0567100	Thioredoxin domain 2 containing protein	yes	up
Os02g0570400	Similar to Ent-kaurene synthase 1A	yes	up
Os02g0575200	DNA/pantothenate metabolism flavoprotein, C-terminal domain containing protein	yes	up
Os02g0578400	Photosystem II oxygen evolving complex protein PsbQ family protein	yes	up
Os02g0581100	Similar to photosystem II 5 kD protein	yes	up
Os02g0590800	Similar to Serine/threonine-protein kinase Nek6	yes	up
Os02g0592400	Hypoxia induced protein conserved region family protein	yes	up
Os02g0595700	Chloroplast translational elongation factor Tu	yes	up
Os02g0600200	IQ calmodulin-binding region domain containing protein	yes	up
Os02g0601000	Conserved hypothetical protein	yes	up
Os02g0603600	Conserved hypothetical protein	yes	up
Os02g0603900	Hypothetical protein	yes	up
Os02g0605900	Similar to Chitinase (EC 3.2.1.14) A	yes	up
Os02g0606800	Isochorismatase hydrolase family protein	yes	up
Os02g0610500	CO-like protein containing two B-box zinc finger domains and one CCT domain, Constitutive flowering represso	yes	up
Os02g0611800	Similar to Hydroxyanthranilate hydroxycinnamoyltransferase 3	yes	up
Os02g0612900	Similar to Temperature stress-induced lipocalin	yes	up
Os02g0614732	Hypothetical gene	yes	up
Os02g0616100	Similar to protein binding protein	yes	up
Os02g0623300	Conserved hypothetical protein	yes	up
Os02g0624300	R2R3-type MYB transcription factor, Negative regulation of cold tolerance, Maintenance of Pi homeostasi	yes	up
Os02g0629000	Protein of unknown function DUF584 family protein	yes	up
Os02g0629200	Similar to cDNA clone:001-039-E03, full insert sequence	yes	up
Os02g0630300	2OG-Fe(II) oxygenase domain containing protein	yes	up
Os02g0634500	Similar to ATP-dependent Clp protease proteolytic subunit (EC 3.4.21.92) (Endopeptidase Clp)	yes	up
Os02g0636600	GRAM domain containing protein	yes	up
Os02g0638300	Similar to Ferredoxin-thioredoxin reductase, variable chain (FTR-V) (Ferredoxin- thioredoxin reductase subunit A) (FTR-A)	yes	up
Os02g0639900	Similar to Thioredoxin M-type, chloroplast precursor (TRX-M)	yes	up
Os02g0641300	Hypothetical conserved gene	yes	up
Os02g0643500	Pentapeptide repeat containing protein	yes	up
Os02g0643800	Auxin responsive SAUR protein family protein	yes	up
Os02g0647900	Similar to Fatty aldehyde dehydrogenase 1	yes	up
Os02g0652600	Ribosomal protein L19 family protein	yes	up
Os02g0653200	Cupredoxin domain containing protein	yes	up
Os02g0654600	Domain of unknown function DUF632 domain containing protein	yes	up
Os02g0654700	AP2/ERF family protein, Abiotic stress respons	yes	up
Os02g0655600	Protein of unknown function DUF676, hydrolase-like domain containing protein	yes	up
Os02g0662100	Similar to Tfm5 protein	yes	up
Os02g0664000	Similar to Phospholipid hydroperoxide glutathione peroxidase, chloroplast precursor (EC 1.11.1.12) (PHGPx)	yes	up
Os02g0666200	Aquaporin	yes	up
Os02g0667100	Conserved hypothetical protein	yes	up
Os02g0667300	Alcohol dehydrogenase superfamily, zinc-containing protein	yes	up
Os02g0668100	Similar to Geranylgeranyl-diphosphate synthase	yes	up
Os02g0668500	Cellular retinaldehyde-binding/triple function, C-terminal domain containing protein	yes	up
Os02g0669500	Similar to H0211B05.7 protein	yes	up
Os02g0670300	Non-protein coding transcript	yes	up
Os02g0670500	Rapid ALkalinization Factor family protein	yes	up
Os02g0670900	Similar to amino acid transport protein	yes	up
Os02g0671100	Cyclin-like F-box domain containing protein	yes	up
Os02g0672700	DNA-directed RNA polymerase, M/15 kDa subunit domain containing protein	yes	up
Os02g0677600	Conserved hypothetical protein	yes	up
Os02g0678200	SPX-MFS protein, Pi homeostasi	yes	up
Os02g0680600	2-C-methyl-d-erythritol 2,4-cyclodiphosphate synthase, Isoprenoid biosynthesis, Chloroplast developmen	yes	up
Os02g0681200	Zinc finger, RING/FYVE/PHD-type domain containing protein	yes	up
Os02g0682300	RING-type E3 ligase, Negative regulation of cuticular wax biosynthesis, Drought stress respons	yes	up
Os02g0689500	Similar to transposon protein	yes	up
Os02g0689700	Ribosomal protein L18P/L5E family protein	yes	up
Os02g0690000	Conserved hypothetical protein	yes	up
Os02g0693000	Conserved hypothetical protein	yes	up
Os02g0695600	Conserved hypothetical protein	yes	up
Os02g0695800	Similar to oligopeptide transporter 4	yes	up
Os02g0696500	Concanavalin A-like lectin/glucanase domain containing protein	yes	up
Os02g0696700	Transcription factor jumonji/aspartyl beta-hydroxylase domain containing protein	yes	up
Os02g0697500	Similar to Selenium-binding protein-like	yes	up
Os02g0702100	Similar to transcription factor GT-3b	yes	up
Os02g0705000	NAD(P)-binding domain containing protein	yes	up
Os02g0705400	Similar to Pathogen induced protein 2-4	yes	up
Os02g0706900	Alpha/beta hydrolase family protein	yes	up
Os02g0707200	Similar to Dof-like protein 34	yes	up
Os02g0709600	Protein of unknown function DUF617, plant family protein	yes	up
Os02g0712500	Protein of unknown function DUF23 family protein	yes	up
Os02g0713250	Hypothetical conserved gene	yes	up
Os02g0715400	Conserved hypothetical protein	yes	up
Os02g0718100	Non-protein coding transcript	yes	up
Os02g0718600	Conserved hypothetical protein	yes	up
Os02g0720500	Peptidase A1 domain containing protein	yes	up
Os02g0726600	Similar to tic20 protein-related	yes	up
Os02g0727400	Hypothetical protein	yes	up
Os02g0727700	Zinc finger, RING/FYVE/PHD-type domain containing protein	yes	up
Os02g0730075	Hypothetical protein	yes	up
Os02g0731600	Similar to Threonine endopeptidase	yes	up
Os02g0731700	CCT domain domain containing protein	yes	up
Os02g0732800	Similar to Anther-specific proline-rich protein APG	yes	up
Os02g0733900	Conserved hypothetical protein	yes	up
Os02g0734600	Similar to EFA27 for EF hand, abscisic acid, 27kD	yes	up
Os02g0736300	Membrane attack complex component/perforin/complement C9 family protein	yes	up
Os02g0736400	Aldolase-type TIM barrel domain containing protein	yes	up
Os02g0736700	Conserved hypothetical protein	yes	up
Os02g0739400	Similar to Avr9/Cf-9 rapidly elicited protein 231 precursor	yes	up
Os02g0740600	Conserved hypothetical protein	yes	up
Os02g0741700	Conserved hypothetical protein	yes	up
Os02g0743200	Conserved hypothetical protein	yes	up
Os02g0748300	Similar to VMP3 protein	yes	up
Os02g0750100	Similar to ATP synthase	yes	up
Os02g0750701	Hypothetical conserved gene	yes	up
Os02g0751600	Peptidyl-prolyl cis-trans isomerase, FKBP-type domain containing protein	yes	up
Os02g0753500	Tetratricopeptide-like helical domain containing protein	yes	up
Os02g0754300	Ribosomal protein L29 family protein	yes	up
Os02g0756600	Similar to Phi-1 protein	yes	up
Os02g0756800	Phosphate-induced protein 1 conserved region family protein	yes	up
Os02g0757100	Similar to Phi-1 protein	yes	up
Os02g0758000	Similar to Low molecular weight heat shock protein precursor (Mitochondrial small heat shock protein 22)	yes	up
Os02g0759900	Similar to threonine endopeptidase	yes	up
Os02g0762100	Similar to Regulator of ribonuclease-like protein 2	yes	up
Os02g0762400	CDK inhibitor (CKI), Seed developmen	yes	up
Os02g0762600	SG1 (SHORT GRAIN1)-related protein, Brassinosteroid signaling, Regulation of seed and panicle developmen	yes	up
Os02g0764500	Similar to Lhca5 protein	yes	up
Os02g0764700	Similar to Ethylene-responsive transcription factor 4 (Ethylene-responsive element binding factor 4) (Related to APETALA-2 protein 5) (EREBP-4) (AtERF4)	yes	up
Os02g0766000	Similar to defective chloroplasts and leaves protein-related / DCL protein-related	yes	up
Os02g0767400	Serine/threonine protein kinase-related domain containing protein	yes	up
Os02g0769100	Auxin responsive SAUR protein family protein	yes	up
Os02g0772100	Conserved hypothetical protein	yes	up
Os02g0773500	Protein of unknown function DUF3464 domain containing protein	yes	up
Os02g0773732	Hypothetical conserved gene	yes	up
Os02g0775600	Zinc finger, C2H2-like domain containing protein	yes	up
Os02g0777800	Protein kinase, catalytic domain domain containing protein	yes	up
Os02g0781400	Similar to 20 kDa chaperonin, chloroplast precursor (Protein Cpn21) (Chloroplast protein Cpn10) (Chloroplast chaperonin 10) (Ch-CPN10)	yes	up
Os02g0782300	Similar to Heat shock-like protein	yes	up
Os02g0784900	RmlC-like jelly roll fold domain containing protein	yes	up
Os02g0787300	Mitogen-activated protein kinase kinase 4, Defense response, Cell proliferation, Grain growt	yes	up
Os02g0787700	Hypothetical protein	yes	up
Os02g0790500	Hypothetical protein	yes	up
Os02g0791300	Hypothetical conserved gene	yes	up
Os02g0798000	Hypothetical conserved gene	yes	up
Os02g0799000	Similar to DNA-binding protein phosphatase 2C	yes	up
Os02g0803300	Epsin-like, N-terminal domain containing protein	yes	up
Os02g0804400	Conserved hypothetical protein	yes	up
Os02g0812500	Cyclin-like F-box domain containing protein	yes	up
Os02g0814400	Cytochrome c, monohaem domain containing protein	yes	up
Os02g0818000	Similar to Brown planthopper-induced resistance protein 1	yes	up
Os02g0822600	Similar to 50S ribosomal protein L9	yes	up
Os02g0826400	Conserved hypothetical protein	yes	up
Os02g0831200	Protein of unknown function DUF177 family protein	yes	up
Os02g0833900	Similar to Peroxidase 64 precursor (EC 1.11.1.7) (Atperox P64) (PRXR4) (ATP17a)	yes	up
Os02g0833950	Non-protein coding transcript	yes	up
Os02g0834050	Non-protein coding transcript	yes	up
Os02g0834700	Similar to Cell division inhibitor	yes	up
Os03g0100040	Similar to Ribose-phosphate pyrophosphokinase 1 (EC 2.7.6.1) (Phosphoribosyl pyrophosphate synthetase 1)	yes	up
Os03g0100200	Transcriptional coactivator/pterin dehydratase family protein	yes	up
Os03g0107700	Similar to EL2 protein	yes	up
Os03g0108300	Similar to xyloglucan endotransglucosylase/hydrolase protein 32	yes	up
Os03g0109300	Similar to Lysine decarboxylase-like protein	yes	up
Os03g0111200	Similar to Remorin	yes	up
Os03g0111400	Heavy metal transport/detoxification protein domain containing protein	yes	up
Os03g0114100	Conserved hypothetical protein	yes	up
Os03g0116400	Similar to Membrane protein	yes	up
Os03g0116700	Cyclin-like F-box domain containing protein	yes	up
Os03g0120900	Similar to AP2 domain containing protein RAP2.8 (Fragment)	yes	up
Os03g0121200	Similar to Peroxidase 1	yes	up
Os03g0121300	Similar to Peroxidase 1	yes	up
Os03g0121700	Similar to Nascent polypeptide-associated complex alpha subunit-like protein 3 (NAC-alpha-like protein 3) (Alpha-NAC-like protein 3)	yes	up
Os03g0122200	Similar to 50S ribosomal protein L11	yes	up
Os03g0123500	Similar to HOS66 protein	yes	up
Os03g0123800	Similar to Hydrolase	yes	up
Os03g0124800	Non-protein coding transcript	yes	up
Os03g0124900	Pectin lyase fold/virulence factor domain containing protein	yes	up
Os03g0125000	Similar to 50S ribosomal protein L5, chloroplast	yes	up
Os03g0126600	Conserved hypothetical protein	yes	up
Os03g0128000	FAS1 domain domain containing protein	yes	up
Os03g0128400	Conserved hypothetical protein	yes	up
Os03g0128700	Calcium-dependent protein kinase, isoform 11 (EC 2.7.1.-) (CDPK 11)	yes	up
Os03g0129300	Similar to Glyceraldehyde-3-phosphate dehydrogenase (EC 1.2.1.13) (Fragment)	yes	up
Os03g0131200	Catalase, Hydrogen peroxide-induced leaf cell deat	yes	up
Os03g0131800	Similar to H0211B05.1 protein	yes	up
Os03g0131900	Chloroplast signal recognition particle 43 KD protein, Chloroplast development and photosynthesi	yes	up
Os03g0132200	Expansin-like protein A	yes	up
Os03g0132250	Hypothetical protein	yes	up
Os03g0138700	TGF-beta receptor, type I/II extracellular region family protein	yes	up
Os03g0138900	Conserved hypothetical protein	yes	up
Os03g0140200	Similar to Cytochrome P450 86A1 (EC 1.14.-.-) (CYPLXXXVI) (P450-dependent fatty acid omega-hydroxylase)	yes	up
Os03g0140400	Cytochrome P450 protein CYP96B4, Growth regulation, Drought stress respons	yes	up
Os03g0142500	Zinc finger, RING/FYVE/PHD-type domain containing protein	yes	up
Os03g0146100	Tonoplast intrinsic protein (Tonoplast water channel)	yes	up
Os03g0146500	Similar to (RAP Annotation release2) Galactose-binding like domain containing protein	yes	up
Os03g0146800	Non-protein coding transcript	yes	up
Os03g0149700	Zinc finger, RING/FYVE/PHD-type domain containing protein	yes	up
Os03g0154100	Aromatic-ring hydroxylase family protein	yes	up
Os03g0154300	Conserved hypothetical protein	yes	up
Os03g0155900	Alpha-expansin OsEXPA18	yes	up
Os03g0157400	ABC transporter-like domain containing protein	yes	up
Os03g0158300	Glycoside hydrolase-type carbohydrate-binding domain containing protein	yes	up
Os03g0159900	Hypothetical conserved gene	yes	up
Os03g0161400	Similar to IQ calmodulin-binding motif family protein, expressed	yes	up
Os03g0162400	Hypothetical protein	yes	up
Os03g0162800	Similar to Beta-ketoacyl-CoA-synthase	yes	up
Os03g0169100	Ribulose-phosphate 3-epimerase, chloroplast precursor (EC 5.1.3.1) (Pentose-5-phosphate 3-epimerase) (PPE) (RPE) (R5P3E)	yes	up
Os03g0169400	Ribosomal protein L18/L5 domain containing protein	yes	up
Os03g0170500	Similar to Putativ eribonuclease P	yes	up
Os03g0172100	Similar to Leucine zipper protein	yes	up
Os03g0174800	Conserved hypothetical protein	yes	up
Os03g0178200	Protein of unknown function YGGT family protein	yes	up
Os03g0180100	Protein of unknown function DUF1677, plant domain containing protein	yes	up
Os03g0180900	Tify domain containing protein	yes	up
Os03g0181800	Protein of unknown function DUF936, plant family protein	yes	up
Os03g0182800	Similar to Ethylene responsive element binding factor	yes	up
Os03g0183000	APETALA2/ethylene-responsive element binding protein 125, Transcription regulator, Positive regulator of grain lengt	yes	up
Os03g0183200	Similar to AP2 domain containing protein, expressed	yes	up
Os03g0183300	Pathogenesis-related transcriptional factor and ERF domain containing protein	yes	up
Os03g0184300	Conserved hypothetical protein	yes	up
Os03g0185800	Conserved hypothetical protein	yes	up
Os03g0187200	Non-protein coding transcript	yes	up
Os03g0187350	Conserved hypothetical protein	yes	up
Os03g0187400	Zinc finger, FYVE/PHD-type domain containing protein	yes	up
Os03g0188500	Glutelin family protein	yes	up
Os03g0189100	Uncharacterised protein family UPF0503 domain containing protein	yes	up
Os03g0190000	VQ domain containing protein	yes	up
Os03g0194900	Uncharacterised conserved protein UCP037471 domain containing protein	yes	up
Os03g0196800	Similar to Cyanelle 30S ribosomal protein S10	yes	up
Os03g0197800	Similar to Zinc finger, C2H2 type family protein, expressed	yes	up
Os03g0200000	Similar to Haemolysin-III related family protein, expressed	yes	up
Os03g0203700	Similar to Calcium-transporting ATPase 2, plasma membrane-type (EC 3.6.3.8) (Ca(2+)-ATPase isoform 2)	yes	up
Os03g0206400	Conserved hypothetical protein	yes	up
Os03g0206700	BTB/POZ fold domain containing protein	yes	up
Os03g0210700	Conserved hypothetical protein	yes	up
Os03g0212200	Leucine-rich repeat domain containing protein	yes	up
Os03g0212800	Similar to Beta-glucosidase	yes	up
Os03g0215900	Plastid-localized pentatricopeptide repeat (PPR) protein, Plant growth and pollen developmen	yes	up
Os03g0219900	Similar to 50S ribosomal protein L15, chloroplast precursor (CL15) (Fragment)	yes	up
Os03g0220100	beta-ketoacyl-CoA synthase, Homolog of Arabidopsis CER6, Leaf cuticular wax synthesis, Very-long-chain fatty acid (VLCFA) elongatio	yes	up
Os03g0221150	Non-protein coding transcript	yes	up
Os03g0221600	Hypothetical protein	yes	up
Os03g0224700	Similar to HSP protein (Fragment)	yes	up
Os03g0225200	Cyclin, A/B/D/E domain containing protein	yes	up
Os03g0226700	Conserved hypothetical protein	yes	up
Os03g0227700	Cytochrome P450 90B2, Brassinosteroid C-22 hydroxylase, Brassinosteroids biosynthesi	yes	up
Os03g0227900	Serine/threonine protein kinase domain containing protein	yes	up
Os03g0229100	Similar to Helix-loop-helix DNA-binding domain containing protein	yes	up
Os03g0230300	Homologue of SRO (similar to RCD one), Regulation of stomatal closure, Abiotic stress respons	yes	up
Os03g0234900	Similar to Peroxidase (EC 1.11.1.7)	yes	up
Os03g0241400	Hypothetical protein	yes	up
Os03g0245500	Curculin-like (mannose-binding) lectin domain containing protein	yes	up
Os03g0245700	Thiolase-like, subgroup domain containing protein	yes	up
Os03g0247900	F5O11.14 (ACR8)	yes	up
Os03g0248200	Similar to Cytochrome P450 family protein, expressed	yes	up
Os03g0248300	Similar to Cytochrome P450 76C4 (EC 1.14.-.-)	yes	up
Os03g0250000	Conserved hypothetical protein	yes	up
Os03g0251350	Histone-fold domain containing protein	yes	up
Os03g0252100	Alpha/beta hydrolase fold-3 domain containing protein	yes	up
Os03g0253600	Conserved hypothetical protein	yes	up
Os03g0258200	Alpha/beta hydrolase fold-3 domain containing protein	yes	up
Os03g0258900	Galactose oxidase, beta-propeller domain containing protein	yes	up
Os03g0262150	Hypothetical gene	yes	up
Os03g0264150	Hypothetical gene	yes	up
Os03g0265400	Similar to 50S ribosomal protein L4, chloroplast precursor (R-protein L4)	yes	up
Os03g0266900	Low molecular mass heat shock protein Oshsp17.3	yes	up
Os03g0267300	Similar to Fructose-1,6-bisphosphatase, chloroplast precursor (EC 3.1.3.11) (D- fructose-1,6-bisphosphate 1-phosphohydrolase) (FBPase)	yes	up
Os03g0267400	Conserved hypothetical protein	yes	up
Os03g0267500	Protein of unknown function DUF620 family protein	yes	up
Os03g0269300	Protein kinase-like domain containing protein	yes	up
Os03g0270000	Protein of unknown function DUF296 domain containing protein	yes	up
Os03g0270500	Protein of unknown function DUF668 family protein	yes	up
Os03g0271500	Conserved hypothetical protein	yes	up
Os03g0273200	Similar to Laccase (EC 1.10.3.2)	yes	up
Os03g0276500	Similar to Heat shock protein 70	yes	up
Os03g0278566	Conserved hypothetical protein	yes	up
Os03g0278900	ATPase, F0 complex, subunit B/B', bacterial and chloroplast family protein	yes	up
Os03g0279950	Similar to Kinase binding protein (Fragment)	yes	up
Os03g0284400	Similar to Ribosomal protein L10-like	yes	up
Os03g0290300	Similar to W-3 fatty acid desaturase (Fragment)	yes	up
Os03g0300900	Glycosyl transferase, family 8 protein	yes	up
Os03g0302000	Peroxisomal protein, Peroxisomal biogenesis factor 11, Salt stress tolerance, Antioxidant defens	yes	up
Os03g0302800	Similar to Long cell-linked locus protein	yes	up
Os03g0304800	Lg106-like family protein	yes	up
Os03g0305400	UspA domain containing protein	yes	up
Os03g0305800	Galactosyl transferase family protein	yes	up
Os03g0306800	Similar to CP12 (Fragment)	yes	up
Os03g0310400	Crotonase, core domain containing protein	yes	up
Os03g0310666	Hypothetical protein	yes	up
Os03g0313800	Hypothetical conserved gene	yes	up
Os03g0315400	Similar to Typical P-type R2R3 Myb protein (Fragment)	yes	up
Os03g0315800	Similar to 30S ribosomal protein S1, chloroplast precursor (CS1)	yes	up
Os03g0322200	Similar to serine-rich protein-related	yes	up
Os03g0323200	Similar to Magnesium-chelatase subunit H family protein, expressed	yes	up
Os03g0323600	Similar to DnaJ domain containing protein, expressed	yes	up
Os03g0323900	Bifunctional inhibitor/plant lipid transfer protein/seed storage domain containing protein	yes	up
Os03g0326000	Phospholipid-transporting ATPase 1 (EC 3.6.3.1) (Aminophospholipid flippase 1)	yes	up
Os03g0326100	Phospholipid-transporting ATPase 1 (EC 3.6.3.1) (Aminophospholipid flippase 1)	yes	up
Os03g0327100	Similar to CUC1	yes	up
Os03g0329500	Similar to Endo-1,4-beta-glucanase (EC 3.2.1.4)	yes	up
Os03g0331600	Uncharacterised protein family Ycf54 domain containing protein	yes	up
Os03g0331700	Similar to cDNA clone:002-120-A09, full insert sequence	yes	up
Os03g0333400	Similar to photosystem II 11 kD protein	yes	up
Os03g0339400	Haem peroxidase, plant/fungal/bacterial family protein	yes	up
Os03g0343900	Photosystem II PsbX domain containing protein	yes	up
Os03g0346150	Non-protein coding transcript	yes	up
Os03g0346200	Conserved hypothetical protein	yes	up
Os03g0351200	NAD(P)-binding domain containing protein	yes	up
Os03g0351300	Similar to beta-amylase	yes	up
Os03g0351700	Conserved hypothetical protein	yes	up
Os03g0356300	Ribosomal protein L6 family protein	yes	up
Os03g0357200	Non-protein coding transcript	yes	up
Os03g0358200	Similar to transmembrane protein 115	yes	up
Os03g0360600	Mitochodrial transcription termination factor-related family protein	yes	up
Os03g0360800	Similar to Endonuclease/Exonuclease/phosphatase family protein, expressed	yes	up
Os03g0368900	Haem peroxidase family protein	yes	up
Os03g0374600	Glycoside hydrolase, family 17 protein	yes	up
Os03g0376600	Similar to 29 kDa ribonucleoprotein, chloroplast precursor (RNA-binding protein cp29)	yes	up
Os03g0377100	Similar to Expansin (Expansin2)	yes	up
Os03g0385400	Bifunctional inhibitor/plant lipid transfer protein/seed storage domain containing protein	yes	up
Os03g0386500	Similar to Trehalose-6-phosphate phosphatase	yes	up
Os03g0399800	Mannose-binding lectin domain containing protein	yes	up
Os03g0399900	Mannose-binding lectin domain containing protein	yes	up
Os03g0411300	EF-Hand type domain containing protein	yes	up
Os03g0412300	Heavy metal transport/detoxification protein domain containing protein	yes	up
Os03g0412800	Similar to Glucose-6-phosphate dehydrogenase precursor	yes	up
Os03g0413000	Similar to Potential histone-like transcription factor	yes	up
Os03g0414400	Conserved hypothetical protein	yes	up
Os03g0415500	Mitochondrial import inner membrane translocase, subunit Tim17/22 family protein	yes	up
Os03g0416200	BRITTLE CULM1	yes	up
Os03g0425000	Similar to predicted protein	yes	up
Os03g0429000	Proteinase inhibitor I25, cystatin domain containing protein	yes	up
Os03g0431100	Conserved hypothetical protein	yes	up
Os03g0432100	Similar to Pyruvate, phosphate dikinase 2	yes	up
Os03g0432277	Hypothetical protein	yes	up
Os03g0437200	C2H2-type zinc finger protein, Abscisic acid-induced antioxidant defence, Water stress and oxidative stress toleranc	yes	up
Os03g0452300	Ribosomal protein S5, bacterial-type domain containing protein	yes	up
Os03g0452801	Non-protein coding transcript	yes	up
Os03g0556500	Hypothetical protein	yes	up
Os03g0563300	Magnesium-chelatase subunit ChlI, Mg-chelatase I subunit, Chlorophyll biosynthesis, Chloroplast developmen	yes	up
Os03g0568500	Uncharacterised protein family UPF0136, Transmembrane domain containing protein	yes	up
Os03g0578200	Conserved hypothetical protein	yes	up
Os03g0579000	Peptidase M50 domain containing protein	yes	up
Os03g0584100	Non-protein coding transcript	yes	up
Os03g0586400	Conserved hypothetical protein	yes	up
Os03g0586500	Similar to chloroplast post-illumination chlorophyll fluorescence increase protein	yes	up
Os03g0592500	Similar to Photosystem II type II chlorophyll a/b binding protein (Fragment)	yes	up
Os03g0594400	Monosaccharide transporter 2	yes	up
Os03g0595300	Conserved hypothetical protein	yes	up
Os03g0607700	Zinc finger, C2H2-like domain containing protein	yes	up
Os03g0610400	Zinc finger, C2H2-like domain containing protein	yes	up
Os03g0611200	Aldo/keto reductase family protein	yes	up
Os03g0634000	Similar to THA4	yes	up
Os03g0637600	Leucine-rich repeat, plant specific containing protein	yes	up
Os03g0638200	Similar to Major facilitator superfamily protein, expressed	yes	up
Os03g0640000	Patatin family protein	yes	up
Os03g0651000	Glu-tRNAGln amidotransferase, C subunit family protein	yes	up
Os03g0654600	Similar to Myb-like DNA-binding domain, SHAQKYF class family protein, expressed	yes	up
Os03g0655400	Similar to LIP5	yes	up
Os03g0656800	Similar to 3-glucanase	yes	up
Os03g0658800	Cytochrome P450 family protein	yes	up
Os03g0659200	Similar to Ferredoxin	yes	up
Os03g0659450	Hypothetical protein	yes	up
Os03g0660000	Conserved hypothetical protein	yes	up
Os03g0666800	Conserved hypothetical protein	yes	up
Os03g0675500	Hypothetical conserved gene	yes	up
Os03g0676400	VQ domain containing protein	yes	up
Os03g0678100	Non-protein coding transcript	yes	up
Os03g0681750	Hypothetical gene	yes	up
Os03g0685000	Similar to Ferredoxin	yes	up
Os03g0685300	Glutamine amidotransferase class-I domain containing protein	yes	up
Os03g0687900	Conserved hypothetical protein	yes	up
Os03g0688300	Calcium-dependent protein kinase, Positive regulator of drought stress tolerance and spikelet fertilit	yes	up
Os03g0691400	Thioesterase superfamily domain containing protein	yes	up
Os03g0691800	Similar to HIPL1 protein precursor	yes	up
Os03g0692000	Glycosyl transferase, family 14 protein	yes	up
Os03g0692700	Similar to Pherophorin-S precursor	yes	up
Os03g0700100	Somatomedin B domain containing protein	yes	up
Os03g0700700	Similar to Lipoxygenase (Fragment)	yes	up
Os03g0701200	Similar to Sugar-starvation induced protein (Fragment)	yes	up
Os03g0701300	Similar to predicted protein	yes	up
Os03g0701500	GNS1/SUR4 membrane protein family protein	yes	up
Os03g0704000	Similar to 30S ribosomal protein S13	yes	up
Os03g0709300	Similar to Chemocyanin precursor (Basic blue protein) (Plantacyanin)	yes	up
Os03g0710000	Protein of unknown function DUF292, eukaryotic domain containing protein	yes	up
Os03g0710500	Similar to Luminal binding protein	yes	up
Os03g0713200	Conserved hypothetical protein	yes	up
Os03g0719000	MAP65/ASE1 family protein	yes	up
Os03g0720300	Similar to Glutamate decarboxylase isozyme 1 (EC 4.1.1.15)	yes	up
Os03g0725050	Conserved hypothetical protein	yes	up
Os03g0726200	Similar to Hydroxyproline-rich glycoprotein DZ-HRGP precursor	yes	up
Os03g0726500	Protein of unknown function DUF81 domain containing protein	yes	up
Os03g0729100	Protein of unknown function DUF3054 domain containing protein	yes	up
Os03g0731100	Photosystem I reaction centre subunit N family protein	yes	up
Os03g0732100	Similar to Homeodomain protein JUBEL1	yes	up
Os03g0734500	Conserved hypothetical protein	yes	up
Os03g0734900	Similar to CCT motif family protein, expressed	yes	up
Os03g0735000	Similar to Glucose-1-phosphate adenylyltransferase large subunit 2 (EC 2.7.7.27) (ADP-glucose synthase) (ADP-glucose pyrophosphorylase) (AGPASE S) (Alpha-D-glucose-1-phosphate adenyl transferase) (BLPL) (Fragment)	yes	up
Os03g0736600	Similar to ATP synthase	yes	up
Os03g0740900	Non-protein coding transcript	yes	up
Os03g0741500	Similar to Cytochrome P450 family protein, expressed	yes	up
Os03g0747700	Similar to photosystem II 11 kDa protein-related	yes	up
Os03g0748300	Aldose 1-epimerase family protein	yes	up
Os03g0749051	Hypothetical protein	yes	up
Os03g0749100	Similar to Beta-glucanase	yes	up
Os03g0749300	Similar to Exoglucanase precursor	yes	up
Os03g0749500	Similar to Exo-beta-glucanase	yes	up
Os03g0750000	Similar to ethylene-responsive protein	yes	up
Os03g0750500	Hypothetical conserved gene	yes	up
Os03g0751400	Similar to 50S ribosomal protein l6	yes	up
Os03g0751600	Similar to Circumsporozoite protein	yes	up
Os03g0752000	Conserved hypothetical protein	yes	up
Os03g0758551	Hypothetical conserved gene	yes	up
Os03g0762400	Similar to Peroxidase2 precursor (EC 1.11.1.7)	yes	up
Os03g0762500	Conserved hypothetical protein	yes	up
Os03g0764100	Zinc finger transcription factor ZF1	yes	up
Os03g0764150	Non-protein coding transcript	yes	up
Os03g0765500	Hypothetical conserved gene	yes	up
Os03g0765900	PetM of cytochrome b6/f complex subunit 7 domain containing protein	yes	up
Os03g0766800	Conserved hypothetical protein	yes	up
Os03g0767000	Allene oxide synthase (CYP74A1), Biosynthesis of jasmonic acid (JA	yes	up
Os03g0767800	Cold acclimation WCOR413 family protein	yes	up
Os03g0769100	Chloroplast ribosomal protein S9, Early chloroplast developmen	yes	up
Os03g0774600	Conserved hypothetical protein	yes	up
Os03g0778100	Similar to Photosystem-1 F subunit	yes	up
Os03g0781000	Conserved hypothetical protein	yes	up
Os03g0782400	Conserved hypothetical protein	yes	up
Os03g0785200	Mitochodrial transcription termination factor-related family protein	yes	up
Os03g0787400	Non-protein coding transcript	yes	up
Os03g0787500	Hypothetical conserved gene	yes	up
Os03g0788400	Hypothetical conserved gene	yes	up
Os03g0793900	Conserved hypothetical protein	yes	up
Os03g0794200	Similar to N-acetyltransferase	yes	up
Os03g0795300	Similar to Extensin protein-like	yes	up
Os03g0801900	Protein of unknown function DUF569 family protein	yes	up
Os03g0802200	Non-protein coding transcript	yes	up
Os03g0802500	ATPase, AAA-type, core domain containing protein	yes	up
Os03g0804200	Bifunctional inhibitor/plant lipid transfer protein/seed storage domain containing protein	yes	up
Os03g0805600	Similar to pheophorbide a oxygenase	yes	up
Os03g0807900	Chaperonin-like RbcX family protein	yes	up
Os03g0811100	Magnesium-chelatase subunit ChlD, Chlorophyll synthesis, Chloroplast developmen	yes	up
Os03g0815400	Ribosomal protein L17-like protein	yes	up
Os03g0816700	Tubby, C-terminal domain containing protein	yes	up
Os03g0817100	Uncharacterised protein family UPF0497, trans-membrane plant domain containing protein	yes	up
Os03g0817200	Amino acid transporter, transmembrane domain containing protein	yes	up
Os03g0820400	Similar to ZPT2-13	yes	up
Os03g0826200	Conserved hypothetical protein	yes	up
Os03g0826900	Conserved hypothetical protein	yes	up
Os03g0828100	Similar to 50S ribosomal protein L18, chloroplastic	yes	up
Os03g0829200	Similar to Soluble epoxide hydrolase	yes	up
Os03g0830400	PGPS/D12	yes	up
Os03g0830500	Similar to PGPS/D12	yes	up
Os03g0833100	Similar to Tasselseed2 protein (Fragment)	yes	up
Os03g0836600	Similar to OSIGBa0117N13.1 protein	yes	up
Os03g0843400	Similar to 30S ribosomal protein S6, chloroplast precursor (Fragment)	yes	up
Os03g0844800	Conserved hypothetical protein	yes	up
Os03g0845000	Similar to Pirin-like protein	yes	up
Os03g0850600	Similar to Integral membrane protein	yes	up
Os03g0850900	Similar to Chemocyanin precursor (Basic blue protein) (Plantacyanin)	yes	up
Os03g0851700	Similar to TGB12K interacting protein 3	yes	up
Os03g0852400	Conserved hypothetical protein	yes	up
Os03g0854600	Concanavalin A-like lectin/glucanase domain containing protein	yes	up
Os03g0856300	Similar to Acyl carrier protein III, chloroplast precursor (ACP III)	yes	up
Os03g0856500	Similar to Plastid-specific 30S ribosomal protein 1, chloroplast precursor (CS- S5) (CS5) (S22) (Ribosomal protein 1) (PSRP-1)	yes	up
Os03g0857000	Hypothetical conserved gene	yes	up
Os03g0857750	Similar to predicted protein	yes	up
Os03g0857900	Similar to Lysine decarboxylase-like protein	yes	up
Os03g0858700	Protein of unknown function DUF1499 family protein	yes	up
Os03g0859100	Esterase, SGNH hydrolase-type domain containing protein	yes	up
Os03g0859550	Non-protein coding transcript	yes	up
Os03g0860600	Similar to 2-oxoglutarate-dependent oxygenase	yes	up
Os03g0861000	Conserved hypothetical protein	yes	up
Os04g0105700	Similar to B0616E02-H0507E05.5 protein	yes	up
Os04g0106000	Pectinesterase inhibitor domain containing protein	yes	up
Os04g0110350	Hypothetical gene	yes	up
Os04g0110400	Similar to H0201G08.9 protein	yes	up
Os04g0115500	Zinc finger, C2H2-type domain containing protein	yes	up
Os04g0115700	Hypothetical protein	yes	up
Os04g0118100	Similar to H0613H07.3 protein	yes	up
Os04g0119000	Similar to H0716A07.5 protein	yes	up
Os04g0126500	Hypothetical protein	yes	up
Os04g0150500	Hypothetical gene	yes	up
Os04g0162701	Hypothetical gene	yes	up
Os04g0165000	Similar to thaumatin-like protein 1a	yes	up
Os04g0165700	Cysteine synthase (EC 2.5.1.47)	yes	up
Os04g0175400	Conserved hypothetical protein	yes	up
Os04g0206500	UDP-glucuronosyl/UDP-glucosyltransferase family protein	yes	up
Os04g0218400	Similar to ankyrin protein kinase-like	yes	up
Os04g0233400	Similar to Arabidopsis thaliana (Fragment)	yes	up
Os04g0234600	Similar to Sedoheptulose-1,7-bisphosphatase	yes	up
Os04g0244800	Heavy metal transport/detoxification protein domain containing protein	yes	up
Os04g0247700	Similar to H0315A08.1 protein	yes	up
Os04g0249900	Hypothetical gene	yes	up
Os04g0250700	Uncharacterised protein family UPF0307 domain containing protein	yes	up
Os04g0306750	Similar to OSIGBa0096F13.8 protein	yes	up
Os04g0323500	Hypothetical protein	yes	up
Os04g0340300	Terpene synthase, (S)-limonene synthase, Defence against M. oryza	yes	up
Os04g0358000	Similar to OSIGBa0104J13.1 protein	yes	up
Os04g0362375	Hypothetical gene	yes	up
Os04g0367000	Hypothetical conserved gene	yes	up
Os04g0372700	Similar to Quinone-oxidoreductase QR1 (Fragment)	yes	up
Os04g0379400	Similar to Nuclear pore complex component (sc Seh1) (ISS)	yes	up
Os04g0382400	Similar to OSIGBa0092E09.7 protein	yes	up
Os04g0382900	Conserved hypothetical protein	yes	up
Os04g0388700	Similar to OSIGBa0096P03.3 protein	yes	up
Os04g0391500	Similar to ACR4	yes	up
Os04g0395800	Tify domain containing protein	yes	up
Os04g0397500	Similar to gt-2-related	yes	up
Os04g0399200	Non-protein coding transcript	yes	up
Os04g0399800	Similar to Ethylene-responsive transcription factor 12 (Ethylene-responsive element binding factor 12) (EREBP-12) (AtERF12)	yes	up
Os04g0402700	Hypothetical protein	yes	up
Os04g0406600	Prephenate dehydratase domain containing protein	yes	up
Os04g0408650	Non-protein coding transcript	yes	up
Os04g0408700	Similar to DNA-binding protein S1FA1	yes	up
Os04g0412200	Similar to Ferredoxin I	yes	up
Os04g0412500	Similar to OSIGBa0134P10.2 protein	yes	up
Os04g0413900	Protein of unknown function DUF584 family protein	yes	up
Os04g0414700	Photosystem I PsaO domain containing protein	yes	up
Os04g0416000	Protein of unknown function DUF1279 domain containing protein	yes	up
Os04g0418500	Similar to photoperiod responsive protein	yes	up
Os04g0430200	PLC-like phosphodiesterase, TIM beta/alpha-barrel domain domain containing protein	yes	up
Os04g0432100	Transcription factor GRAS domain containing protein	yes	up
Os04g0434900	Similar to OSIGBa0102D10.5 protein	yes	up
Os04g0435100	Amino acid/polyamine transporter I family protein	yes	up
Os04g0435500	Glutathione S-transferase, C-terminal-like domain containing protein	yes	up
Os04g0438300	Uncharacterised protein family UPF0090 domain containing protein	yes	up
Os04g0438600	Glycolipid transfer protein, GLTP domain containing protein	yes	up
Os04g0441800	TGF-beta receptor, type I/II extracellular region family protein	yes	up
Os04g0445700	Similar to OSIGBa0140O07.8 protein	yes	up
Os04g0445900	Similar to OSIGBa0140O07.10 protein	yes	up
Os04g0450701	Hypothetical protein	yes	up
Os04g0452100	Cryptochrome 1, blue light photorecepto	yes	up
Os04g0456900	Similar to H0523F07.9 protein	yes	up
Os04g0457000	Similar to Chlorophyll a/b-binding protein CP24, photosystem II (Fragment)	yes	up
Os04g0458600	Similar to ORW1943Ba0077G13.3 protein	yes	up
Os04g0459200	Hypothetical protein	yes	up
Os04g0460300	Amino acid transporter, transmembrane domain containing protein	yes	up
Os04g0461100	Ribosomal protein, PSRP-3/Ycf65 domain containing protein	yes	up
Os04g0465900	Similar to OSIGBa0115M15.2 protein	yes	up
Os04g0470700	Amino acid transporter, transmembrane family protein	yes	up
Os04g0477000	BTB/POZ fold domain containing protein	yes	up
Os04g0486950	Similar to Malate synthase	yes	up
Os04g0489600	Hypothetical conserved gene	yes	up
Os04g0492400	Similar to H0425E08.4 protein	yes	up
Os04g0492450	Non-protein coding transcript	yes	up
Os04g0492500	RWD domain containing protein	yes	up
Os04g0492800	Similar to H0425E08.6 protein	yes	up
Os04g0493000	Similar to H0425E08.14 protein	yes	up
Os04g0494300	Hypothetical gene	yes	up
Os04g0496950	Non-protein coding transcript	yes	up
Os04g0497000	Similar to Allyl alcohol dehydrogenase	yes	up
Os04g0497700	Similar to CONSTANS-like protein	yes	up
Os04g0505200	Similar to Protein binding protein	yes	up
Os04g0506800	Glycosyl transferase, family 29 protein	yes	up
Os04g0507800	UbiE/COQ5 methyltransferase family protein	yes	up
Os04g0508200	Isocitrate/isopropylmalate dehydrogenase domain containing protein	yes	up
Os04g0508800	Similar to Retroelement pol polyprotein-like	yes	up
Os04g0511200	EFA27 for EF hand, abscisic acid, 27kD	yes	up
Os04g0512500	Similar to OSIGBa0157K09-H0214G12.24 protein	yes	up
Os04g0513900	Glycoside hydrolase, family 1 protein	yes	up
Os04g0518400	Similar to Phenylalanine ammonia-lyase (Fragment)	yes	up
Os04g0518600	Similar to OSIGBa0102I15.5 protein	yes	up
Os04g0521900	Similar to Vegetative cell wall protein gp1	yes	up
Os04g0525000	Protein of unknown function DUF177 domain containing protein	yes	up
Os04g0525100	UDP-glucuronosyl/UDP-glucosyltransferase family protein	yes	up
Os04g0526800	GRAM domain containing protein	yes	up
Os04g0527000	GRAM domain containing protein	yes	up
Os04g0530500	Zinc finger, RING/FYVE/PHD-type domain containing protein	yes	up
Os04g0531500	Concanavalin A-like lectin/glucanase domain containing protein	yes	up
Os04g0533300	Similar to Remorin (pp34)	yes	up
Os04g0533500	Cytochrome b561 family protein	yes	up
Os04g0533900	Heavy metal transport/detoxification protein domain containing protein	yes	up
Os04g0534801	Conserved hypothetical protein	yes	up
Os04g0535200	Peptidase A1 domain containing protein	yes	up
Os04g0537100	Similar to Auxin-induced protein X15	yes	up
Os04g0538100	Elongation factor G, III and V domain containing protein	yes	up
Os04g0539000	Protein of unknown function DUF2485 domain containing protein	yes	up
Os04g0540900	Receptor-like cytoplasmic kinase, Salt tolerance, Oxidative stress toleranc	yes	up
Os04g0542800	Transporter of the Copper-Nicotianamine Complex, Fe(III)-deoxymugineic acid transporter, Copper distribution, Allocation of iro	yes	up
Os04g0543500	Hypothetical conserved gene	yes	up
Os04g0545250	Hypothetical protein	yes	up
Os04g0545600	Similar to Uclacyanin 3-like protein	yes	up
Os04g0551700	PAP fibrillin family protein	yes	up
Os04g0556300	Glutathione peroxidase	yes	up
Os04g0558700	Conserved hypothetical protein	yes	up
Os04g0559700	Similar to Aquaporin PIP1.1	yes	up
Os04g0565500	Similar to OSIGBa0158F05.8 protein	yes	up
Os04g0566300	Hypothetical protein	yes	up
Os04g0571300	Cyclin-like F-box domain containing protein	yes	up
Os04g0571600	Multi antimicrobial extrusion protein MatE family protein	yes	up
Os04g0574700	Guard cell anion channel protein, Nitrate-selective anion channel, Control of stomatal closur	yes	up
Os04g0577800	Uncharacterised protein family UPF0136, Transmembrane domain containing protein	yes	up
Os04g0580300	GRAS transcription factor domain containing protein	yes	up
Os04g0580800	Zinc finger, RING/FYVE/PHD-type domain containing protein	yes	up
Os04g0581400	B3 DNA binding domain containing protein, Brassinosteroid homeostasi	yes	up
Os04g0581700	Similar to predicted protein	yes	up
Os04g0581800	Heavy metal transport/detoxification protein domain containing protein	yes	up
Os04g0583000	Conserved hypothetical protein	yes	up
Os04g0583200	Conserved hypothetical protein	yes	up
Os04g0583266	Hypothetical protein	yes	up
Os04g0583800	RNA-binding region RNP-1 (RNA recognition motif) domain containing protein	yes	up
Os04g0584500	U box domain domain containing protein	yes	up
Os04g0584600	Similar to Calcium dependent protein kinase	yes	up
Os04g0585000	Similar to RING-H2 finger protein ATL1R	yes	up
Os04g0585050	Conserved hypothetical protein	yes	up
Os04g0591000	Nucleotide-binding, alpha-beta plait domain containing protein	yes	up
Os04g0602100	Plant ascorbate peroxidase domain containing protein	yes	up
Os04g0604250	Conserved hypothetical protein	yes	up
Os04g0606000	Transferase family protein	yes	up
Os04g0606200	Similar to OSIGBa0113I13.1 protein	yes	up
Os04g0607600	High-affinity K+ transporter (HKT) family protein, Na+ exclusion from leaf blade upon salt stres	yes	up
Os04g0610400	APETALA-2-like transcription Factor, Control of the abscisic acid (ABA)/gibberellin (GA) balanc	yes	up
Os04g0610500	Peptidase M24A, methionine aminopeptidase, subfamily 1 protein	yes	up
Os04g0610800	Similar to Coproporphyrinogen III oxidase (Fragment)	yes	up
Os04g0613300	Protein of unknown function DUF2358 domain containing protein	yes	up
Os04g0616300	Similar to H0525G02.10 protein	yes	up
Os04g0617700	Similar to H0313F03.6 protein	yes	up
Os04g0618700	Protein kinase, core domain containing protein	yes	up
Os04g0623800	Similar to Aminomethyltransferase, mitochondrial precursor (EC 2.1.2.10) (Glycine cleavage system T protein) (GCVT)	yes	up
Os04g0626400	Similar to OSIGBa0148A10.12 protein	yes	up
Os04g0638100	Transferase family protein	yes	up
Os04g0638300	Hypothetical protein	yes	up
Os04g0639000	Conserved hypothetical protein	yes	up
Os04g0640600	Shikimate kinase	yes	up
Os04g0643800	Similar to H0306F03.11 protein	yes	up
Os04g0644400	Similar to Proline-rich-like protein	yes	up
Os04g0648900	Similar to Dehydration responsive element binding protein 2F (DREB2F protein)	yes	up
Os04g0648950	Non-protein coding transcript	yes	up
Os04g0649900	Protein of unknown function DUF579, plant family protein	yes	up
Os04g0657900	Similar to Fortune-1	yes	up
Os04g0659100	Chloroplastic glutamine synthetase, Reassimilation of the ammonia generated by photorespiration, Salt toleranc	yes	up
Os04g0659800	Similar to OSIGBa0132E09-OSIGBa0108L24.20 protein	yes	up
Os04g0660100	Helix-loop-helix DNA-binding domain containing protein	yes	up
Os04g0662400	Auxin responsive SAUR protein family protein	yes	up
Os04g0667200	Similar to H1005F08.24 protein	yes	up
Os04g0668800	Putative thiol-disulphide oxidoreductase DCC family protein	yes	up
Os04g0669200	Similar to Ethylene response factor 2 (Ethylene response factor 3)	yes	up
Os04g0670100	Similar to H0818H01.13 protein	yes	up
Os04g0674000	Similar to H0403D02.10 protein	yes	up
Os04g0676100	Similar to Thioredoxin X, chloroplast precursor	yes	up
Os04g0677600	Similar to H0402C08.10 protein	yes	up
Os04g0679400	Similar to H0801D08.15 protein	yes	up
Os04g0683900	Protein of unknown function DUF296 domain containing protein	yes	up
Os04g0684300	Non-protein coding transcript	yes	up
Os04g0684900	Component of the CCR4-NOTcomplex, Deadenylase, Deadenylation (poly(A) tail shortening), Development and stress respons	yes	up
Os04g0685300	Harpin-induced 1 domain containing protein	yes	up
Os04g0685400	Harpin-induced 1 domain containing protein	yes	up
Os04g0688100	Peroxidase (EC 1.11.1.7)	yes	up
Os04g0688200	Similar to Peroxidase (EC 1.11.1.7)	yes	up
Os04g0688300	Haem peroxidase, plant/fungal/bacterial family protein	yes	up
Os04g0689000	Similar to Peroxidase (EC 1.11.1.7)	yes	up
Os04g0691366	Similar to POT family protein	yes	up
Os04g0691600	Similar to 30S ribosomal protein S17	yes	up
Os05g0101400	Similar to 50S ribosomal protein L28, chloroplast precursor	yes	up
Os05g0102000	SAM dependent carboxyl methyltransferase family protein	yes	up
Os05g0103200	Cyclophilin-like domain containing protein	yes	up
Os05g0104200	Polygalacturonase inhibiting protein, Inhibitor of fungal polygalacturonase, Sheath blight resistanc	yes	up
Os05g0104700	Leucine-rich repeat (LRR) protein, Inhibitor of fungal polygalacturonase, Defence respons	yes	up
Os05g0105800	Conserved hypothetical protein	yes	up
Os05g0106200	Protein of unknown function DUF6, transmembrane domain containing protein	yes	up
Os05g0110100	Heat shock protein DnaJ, cysteine-rich domain domain containing protein	yes	up
Os05g0113300	Cation/H+ exchanger domain containing protein	yes	up
Os05g0120200	Similar to ATPase, coupled to transmembrane movement of substances	yes	up
Os05g0121100	Conserved hypothetical protein	yes	up
Os05g0121600	AP2/EREBP family transcription factor, Starch biosynthesi	yes	up
Os05g0122800	Tetraspanin domain containing protein	yes	up
Os05g0126800	Mss4-like domain containing protein	yes	up
Os05g0128000	Homeodomain-like containing protein	yes	up
Os05g0134400	Haem peroxidase, plant/fungal/bacterial family protein	yes	up
Os05g0135500	Haem peroxidase family protein	yes	up
Os05g0136200	Serine/threonine protein kinase domain containing protein	yes	up
Os05g0138000	Conserved hypothetical protein	yes	up
Os05g0149300	Similar to 1-aminocyclopropane-1-carboxylate oxidase	yes	up
Os05g0149400	ACC oxidase, Ethylene biosynthesi	yes	up
Os05g0151300	Rubber elongation factor family protein	yes	up
Os05g0155400	Zinc finger, NHR/GATA-type domain containing protein	yes	up
Os05g0163300	Similar to Arabinogalactan protein-like	yes	up
Os05g0163900	Helix-loop-helix DNA-binding domain containing protein	yes	up
Os05g0171050	Similar to Phospholipase D alpha 1 precursor (EC 3.1.4.4) (PLD alpha 1) (Choline phosphatase 1) (Phosphatidylcholine-hydrolyzing phospholipase D 1)	yes	up
Os05g0171900	Glyoxalase/bleomycin resistance protein/dioxygenase domain containing protein	yes	up
Os05g0176700	Conserved hypothetical protein	yes	up
Os05g0178300	Similar to Cadmium tolerant 1	yes	up
Os05g0179100	DVL family protein	yes	up
Os05g0183100	Similar to WRKY transcription factor 16 (Fragment)	yes	up
Os05g0184901	Phospholipase A2, active site domain containing protein	yes	up
Os05g0186000	Similar to 30S ribosomal protein S31, chloroplast (Fragment)	yes	up
Os05g0186300	Similar to NADP-malic enzyme	yes	up
Os05g0187100	Similar to Hexokinase	yes	up
Os05g0188100	Conserved hypothetical protein	yes	up
Os05g0189300	Vegetative storage protein/acid phosphatase domain containing protein	yes	up
Os05g0190000	Hypothetical gene	yes	up
Os05g0190300	Acid phosphatase (Class B) family protein	yes	up
Os05g0190500	Similar to Acid phosphatase	yes	up
Os05g0200700	Conserved hypothetical protein	yes	up
Os05g0205000	Similar to NOD26-like membrane integral protein ZmNIP1-1	yes	up
Os05g0208550	Similar to gibberellin 2-beta-dioxygenase	yes	up
Os05g0209500	Conserved hypothetical protein	yes	up
Os05g0209600	Similar to Esterase	yes	up
Os05g0210100	Lipase, GDSL domain containing protein	yes	up
Os05g0210600	Molecular chaperone, heat shock protein, Hsp40, DnaJ domain containing protein	yes	up
Os05g0215700	Conserved hypothetical protein	yes	up
Os05g0217950	Non-protein coding transcript	yes	up
Os05g0223000	Similar to TCH2 (TOUCH 2); calcium ion binding	yes	up
Os05g0226900	Proline-rich glycoprotein, ABA-dependent inhibition of root growt	yes	up
Os05g0227100	Conserved hypothetical protein	yes	up
Os05g0227600	Proline-rich glycoprotein, ABA-dependent inhibition of root growt	yes	up
Os05g0231600	Similar to Aquaglyceroporin (Tonoplast intrinsic protein (Tipa))	yes	up
Os05g0231700	Similar to Tonoplast intrinsic protein	yes	up
Os05g0242000	Protein of unknown function DUF247, plant family protein	yes	up
Os05g0245300	Uncharacterised protein family UPF0497, trans-membrane plant subgroup domain containing protein	yes	up
Os05g0272800	Similar to F20D23.27 protein	yes	up
Os05g0280500	Phospholipid/glycerol acyltransferase domain containing protein	yes	up
Os05g0291700	Similar to PTAC16 (PLASTID TRANSCRIPTIONALLY ACTIVE18); binding / catalytic	yes	up
Os05g0299101	Hypothetical gene	yes	up
Os05g0318300	Ribonuclease III domain containing protein	yes	up
Os05g0320700	Similar to Cytochrome P450	yes	up
Os05g0324700	Conserved hypothetical protein	yes	up
Os05g0337400	Similar to heavy-metal-associated domain-containing protein	yes	up
Os05g0343400	WRKY transcription factor, Disease resistance, Defense respons	yes	up
Os05g0344200	Conserved hypothetical protein	yes	up
Os05g0344400	Uncharacterised protein family UPF0497, trans-membrane plant domain containing protein	yes	up
Os05g0348100	Similar to CRR23 ((chlororespiratory reduction 23)	yes	up
Os05g0355400	UspA domain containing protein	yes	up
Os05g0355900	Conserved hypothetical protein	yes	up
Os05g0361900	Mitochondrial carrier protein domain containing protein	yes	up
Os05g0362000	Similar to CLE family OsCLE506 protein	yes	up
Os05g0375600	Similar to Peptide chain release factor 2	yes	up
Os05g0380900	Similar to Polcalcin Jun o 2 (Calcium-binding pollen allergen Jun o 2)	yes	up
Os05g0382600	Similar to Annexin-like protein RJ4	yes	up
Os05g0382900	Annexin family protein	yes	up
Os05g0387200	Similar to UDP-sulfoquinovose synthase, chloroplast precursor (EC 3.13.1.1) (Sulfite:UDP-glucose sulfotransferase) (Sulfolipid biosynthesis protein) (SoSQD1)	yes	up
Os05g0388550	Non-protein coding transcript	yes	up
Os05g0391600	Glycosyltransferase AER61, uncharacterized domain containing protein	yes	up
Os05g0397300	Conserved hypothetical protein	yes	up
Os05g0398000	Similar to Cyclin-P3-1	yes	up
Os05g0401100	Protein of unknown function DUF477 family protein	yes	up
Os05g0401200	Similar to predicted protein	yes	up
Os05g0401500	Similar to oxidoreductase, 2OG-Fe oxygenase family protein	yes	up
Os05g0402900	Similar to EDGP	yes	up
Os05g0403000	Peptidase aspartic, catalytic domain containing protein	yes	up
Os05g0404200	Methionine sulphoxide reductase B domain containing protein	yes	up
Os05g0406700	Conserved hypothetical protein	yes	up
Os05g0408900	Similar to 1-deoxy-D-xylulose-5-phosphate synthase	yes	up
Os05g0411200	Similar to electron carrier/ oxidoreductase	yes	up
Os05g0420000	Hypothetical protein	yes	up
Os05g0420300	Salt- and H2O2- responsive transcription factor, Salt toleranc	yes	up
Os05g0424000	Amino acid permease, Transport of amino acid	yes	up
Os05g0427200	Similar to Beta-1,3-galactosyltransferase sqv-2	yes	up
Os05g0433400	Protein of unknown function DUF1218 domain containing protein	yes	up
Os05g0435800	Similar to Subtilisin-like protease	yes	up
Os05g0441750	Conserved hypothetical protein	yes	up
Os05g0442400	R-R-type MYB-like transcription factor, Response to drought stress during reproductive developmen	yes	up
Os05g0444200	Similar to T6J4.5 protein (WIP6 protein)	yes	up
Os05g0445100	Cytochrome P450 family protein	yes	up
Os05g0447000	Similar to Pleckstrin homology domain-containing protein 1 (AtPH1)	yes	up
Os05g0448300	Similar to glycerol-3-phosphate acyltransferase 8	yes	up
Os05g0449100	Hypothetical protein	yes	up
Os05g0449200	Transferase family protein	yes	up
Os05g0454500	Conserved hypothetical protein	yes	up
Os05g0455700	Phosphoribosyltransferase domain containing protein	yes	up
Os05g0457800	Similar to Glycerol-3-phosphate acyltransferase 5 (EC 2.3.1.15) (AtGPAT5)	yes	up
Os05g0458300	Similar to L-ascorbate oxidase	yes	up
Os05g0458600	Laccase-like protein, Sensitivity of plants to brassinosteroid	yes	up
Os05g0462000	Similar to plant-specific domain TIGR01589 family protein	yes	up
Os05g0468600	Similar to UGP3 (UDP-GLUCOSE PYROPHOSPHORYLASE 3)	yes	up
Os05g0469600	Similar to Pyruvate decarboxylase (Fragment)	yes	up
Os05g0470900	Protein of unknown function DUF688 domain containing protein	yes	up
Os05g0475700	Nodulin-like domain containing protein	yes	up
Os05g0480000	Serine/threonine protein kinase, Photosystem II (PSII) repair, Phosphorylation of PSII core protei	yes	up
Os05g0484800	Protein of unknown function DUF567 family protein	yes	up
Os05g0491000	EF-Hand type domain containing protein	yes	up
Os05g0495250	Non-protein coding transcript	yes	up
Os05g0495900	Similar to Beta-1,3-glucanase precursor (Fragment)	yes	up
Os05g0497200	AP2/ERF (APETALA2/ethylene-responsive factor) protein, Regulation of spikelet meristem determinancy and floral organ identit	yes	up
Os05g0498366	Conserved hypothetical protein	yes	up
Os05g0498400	Similar to Protein translation factor SUI1	yes	up
Os05g0499300	Similar to Peroxidase (EC 1.11.1.7)	yes	up
Os05g0499400	Haem peroxidase family protein	yes	up
Os05g0500400	Domain of unknown function DUF1995 domain containing protein	yes	up
Os05g0503500	Non-protein coding transcript	yes	up
Os05g0514500	Conserved hypothetical protein	yes	up
Os05g0515600	Similar to O-methyltransferase ZRP4 (EC 2.1.1.-	yes	up
Os05g0516100	Conserved hypothetical protein	yes	up
Os05g0516700	Conserved hypothetical protein	yes	up
Os05g0525900	Similar to Zing finger transcription factor PEI1	yes	up
Os05g0536900	Similar to RAB7A	yes	up
Os05g0540900	Conserved hypothetical protein	yes	up
Os05g0541400	Atypical bHLH transcription factor, Regulation of flowering tim	yes	up
Os05g0545300	Serine/threonine protein kinase domain containing protein	yes	up
Os05g0545400	Serine/threonine protein kinase domain containing protein	yes	up
Os05g0546400	Hypothetical protein	yes	up
Os05g0549850	Conserved hypothetical protein	yes	up
Os05g0551600	Hypothetical conserved gene	yes	up
Os05g0551900	Similar to EMB1865 (embryo defective 1865); RNA binding	yes	up
Os05g0552700	UDP-glucuronosyl/UDP-glucosyltransferase family protein	yes	up
Os05g0554400	Phosphatidyl serine synthase family protein	yes	up
Os05g0555300	Similar to electron carrier/ electron transporter/ iron ion binding protein	yes	up
Os05g0560000	Photosystem I reaction center subunit VI, chloroplast precursor (PSI- H) (Light-harvesting complex I 11 kDa protein) (GOS5 protein)	yes	up
Os05g0560500	Conserved hypothetical protein	yes	up
Os05g0563900	Hypothetical gene	yes	up
Os05g0565400	Protein of unknown function DUF561 family protein	yes	up
Os05g0567800	Similar to solute carrier family 2, facilitated glucose transporter member 8	yes	up
Os05g0568300	Similar to 50S ribosomal protein L12, chloroplast precursor (CL12)	yes	up
Os05g0569200	Protein of unknown function DUF3143 domain containing protein	yes	up
Os05g0569300	Similar to G-box binding factor 1	yes	up
Os05g0571400	Protein of unknown function DUF3593 domain containing protein	yes	up
Os05g0577500	EF-Hand type domain containing protein	yes	up
Os05g0583000	Similar to WRKY8	yes	up
Os05g0586300	Similar to FMA (FAMA); DNA binding / transcription activator/ transcription factor	yes	up
Os05g0588900	Similar to mitochondrial chaperone BCS1	yes	up
Os05g0589400	Similar to I-box binding factor (Fragment)	yes	up
Os05g0596000	Peptidase A1 domain containing protein	yes	up
Os06g0101600	Plastocyanin, chloroplast precursor	yes	up
Os06g0107700	Leaf-type ferredoxin-NADP+-oxidoreductase, Regulation of electron partitioning in the chloroplas	yes	up
Os06g0112700	Similar to Typical P-type R2R3 Myb protein (Fragment)	yes	up
Os06g0114000	Hypothetical gene	yes	up
Os06g0115800	Hypothetical conserved gene	yes	up
Os06g0116400	Nickel/cobalt transporter, high-affinity domain containing protein	yes	up
Os06g0119300	Protein of unknown function DUF594 family protein	yes	up
Os06g0119900	Late embryogenesis abundant protein, LEA-14 domain containing protein	yes	up
Os06g0125200	Protein of unknown function DUF581 family protein	yes	up
Os06g0126400	Conserved hypothetical protein	yes	up
Os06g0129400	Splicing variant of SPX-MFS protein	yes	up
Os06g0131001	Conserved hypothetical protein	yes	up
Os06g0132300	Conserved hypothetical protein	yes	up
Os06g0132400	Similar to Magnesium-protoporphyrin O-methyltransferase (EC 2.1.1.11) (Magnesium- protoporphyrin IX methyltransferase)	yes	up
Os06g0132500	Control of wax biosynthesi	yes	up
Os06g0140900	Sigma factor, regions 3 and 4 domain containing protein	yes	up
Os06g0142200	Early nodulin	yes	up
Os06g0142300	Early nodulin 93 ENOD93 protein family protein	yes	up
Os06g0142350	Similar to Early nodulin	yes	up
Os06g0142400	Early nodulin	yes	up
Os06g0145400	Transferase domain containing protein	yes	up
Os06g0146250	Similar to WRKY transcription factor 73	yes	up
Os06g0146800	Conserved hypothetical protein	yes	up
Os06g0146900	Hypothetical protein	yes	up
Os06g0147100	Similar to cDNA clone:J023088C01, full insert sequence	yes	up
Os06g0147300	Similar to cDNA clone:J023088C01, full insert sequence	yes	up
Os06g0147600	Conserved hypothetical protein	yes	up
Os06g0148200	Lipase, GDSL domain containing protein	yes	up
Os06g0155300	IQ calmodulin-binding region domain containing protein	yes	up
Os06g0156400	Similar to carboxylic ester hydrolase/ hydrolase, acting on ester bonds	yes	up
Os06g0156600	Lipase, GDSL domain containing protein	yes	up
Os06g0158100	Similar to WRKY transcription factor 63	yes	up
Os06g0164400	Similar to predicted protein	yes	up
Os06g0172800	Similar to alkaline alpha galactosidase 2	yes	up
Os06g0179100	Similar to H0306F03.13 protein	yes	up
Os06g0179400	Hypothetical protein	yes	up
Os06g0183700	Hypothetical conserved gene	yes	up
Os06g0184834	Hypothetical protein	yes	up
Os06g0185900	Similar to Glutathione peroxidase	yes	up
Os06g0192800	Similar to RING-H2 finger protein ATL1R (RING-H2 finger protein ATL8)	yes	up
Os06g0193200	Similar to Pectin methylesterase 8 (Fragment)	yes	up
Os06g0196300	Similar to Peroxiredoxin Q (Fragment)	yes	up
Os06g0196900	Similar to Chaperonin	yes	up
Os06g0197575	Similar to Chaperonin	yes	up
Os06g0199300	Non-protein coding transcript	yes	up
Os06g0200600	Non-protein coding transcript	yes	up
Os06g0200700	Hypothetical protein	yes	up
Os06g0202600	Similar to cDNA clone:001-039-A08, full insert sequence	yes	up
Os06g0202700	Conserved hypothetical protein	yes	up
Os06g0202900	Serine/threonine protein kinase domain containing protein	yes	up
Os06g0203200	Flavin-containing monooxygenase FMO family protein	yes	up
Os06g0203600	Chalcone isomerase domain containing protein	yes	up
Os06g0208200	Conserved hypothetical protein	yes	up
Os06g0210000	Protein of unknown function DUF6 domain containing protein	yes	up
Os06g0215100	Protein of unknown function DUF1645 family protein	yes	up
Os06g0216300	Similar to 12-oxophytodienoic acid reductase	yes	up
Os06g0217700	Conserved hypothetical protein	yes	up
Os06g0218600	Cupredoxin domain containing protein	yes	up
Os06g0219900	Similar to Phi-1 protein	yes	up
Os06g0220000	Similar to Phi-1 protein	yes	up
Os06g0220100	Hypothetical protein	yes	up
Os06g0220200	Similar to Phi-1-like phosphate-induced protein	yes	up
Os06g0220500	UDP-glucuronosyl/UDP-glucosyltransferase family protein	yes	up
Os06g0226700	Similar to PCF1	yes	up
Os06g0229400	Conserved hypothetical protein	yes	up
Os06g0231600	Similar to RING-H2 finger protein ATL1Q	yes	up
Os06g0233000	Conserved hypothetical protein	yes	up
Os06g0238000	Armadillo-like helical domain containing protein	yes	up
Os06g0238300	FMN-binding split barrel domain containing protein	yes	up
Os06g0243100	Non-protein coding transcript	yes	up
Os06g0254700	Caleosin related family protein	yes	up
Os06g0255001	Non-protein coding transcript	yes	up
Os06g0260500	Similar to 3-ketoacyl-CoA synthase	yes	up
Os06g0264200	Zinc finger, B-box domain containing protein	yes	up
Os06g0264800	Similar to Threonine endopeptidase	yes	up
Os06g0274800	Similar to Peroxidase 11 precursor (EC 1.11.1.7) (Atperox P11) (ATP23a/ATP23b)	yes	up
Os06g0275800	Amino acid transporter, transmembrane domain containing protein	yes	up
Os06g0294600	Cytochrome P450 family protein	yes	up
Os06g0301500	Hypothetical protein	yes	up
Os06g0304600	Peptidase aspartic, catalytic domain containing protein	yes	up
Os06g0306600	Alpha/beta hydrolase fold-3 domain containing protein	yes	up
Os06g0308000	Similar to Trigger factor-like protein	yes	up
Os06g0316800	Similar to Glycine-rich protein (Fragment)	yes	up
Os06g0317200	Similar to glycine-rich cell wall structural protein	yes	up
Os06g0317400	Glycine rich family protein	yes	up
Os06g0318800	Non-protein coding transcript	yes	up
Os06g0319133	Non-protein coding transcript	yes	up
Os06g0320500	Similar to Light-harvesting complex I (Fragment)	yes	up
Os06g0329300	Conserved hypothetical protein	yes	up
Os06g0332800	Similar to Bundle sheath defective protein 2	yes	up
Os06g0335900	Concanavalin A-like lectin/glucanase domain containing protein	yes	up
Os06g0335950	Non-protein coding transcript	yes	up
Os06g0336200	Delta-tonoplast intrinsic protein	yes	up
Os06g0336500	Similar to CSLD2 (Fragment)	yes	up
Os06g0342200	Similar to Eukaryotic translation initiation factor 1A (EIF-1A) (EIF-4C)	yes	up
Os06g0348800	Transfactor-like protein	yes	up
Os06g0351500	Lipase, GDSL domain containing protein	yes	up
Os06g0354600	Conserved hypothetical protein	yes	up
Os06g0360300	NAD(P)-binding domain containing protein	yes	up
Os06g0473000	Hypothetical conserved gene	yes	up
Os06g0484500	Conserved hypothetical protein	yes	up
Os06g0506200	Protein of unknown function DUF250 domain containing protein	yes	up
Os06g0506600	Similar to Ubiquitin carrier protein	yes	up
Os06g0527201	Hypothetical gene	yes	up
Os06g0529900	Hypothetical conserved gene	yes	up
Os06g0534900	Hypothetical conserved gene	yes	up
Os06g0538900	Protein of unknown function DUF538 domain containing protein	yes	up
Os06g0539500	Similar to Non-specific lipid-transfer protein	yes	up
Os06g0543400	Similar to CBL-interacting serine/threonine-protein kinase 11 (EC 2.7.1.37) (SOS2-like protein kinase PKS5) (SOS-interacting protein 4) (SNF1- related kinase 3.22)	yes	up
Os06g0545900	Protein of unknown function DUF246, plant family protein	yes	up
Os06g0546000	Hypothetical protein	yes	up
Os06g0547400	Similar to Peroxidase P7 (EC 1.11.1.7) (TP7)	yes	up
Os06g0549300	Similar to reticuline oxidase	yes	up
Os06g0553200	Similar to Meiosis 5	yes	up
Os06g0566500	Hypothetical conserved gene	yes	up
Os06g0592400	Similar to Cytosolic aldehyde dehydrogenase RF2C	yes	up
Os06g0594400	Kelch-type beta propeller domain containing protein	yes	up
Os06g0601100	Conserved hypothetical protein	yes	up
Os06g0603000	Heme-oxygenase, Phytochrome chromophore biosynthesis, Nitric oxide- and auxin-induced lateral root formatio	yes	up
Os06g0603300	VQ domain containing protein	yes	up
Os06g0611900	Similar to Glycine decarboxylase P subunit	yes	up
Os06g0614400	Conserved hypothetical protein	yes	up
Os06g0634300	Similar to cDNA clone:J023074C15, full insert sequence	yes	up
Os06g0638200	Uncharacterised protein family UPF0047 domain containing protein	yes	up
Os06g0639150	Non-protein coding transcript	yes	up
Os06g0640201	Hypothetical gene	yes	up
Os06g0646000	Methyltransferase type 11 domain containing protein	yes	up
Os06g0646100	Conserved hypothetical protein	yes	up
Os06g0647100	Similar to 50S ribosomal protein L35, chloroplast precursor (CL35)	yes	up
Os06g0648500	Conserved hypothetical protein	yes	up
Os06g0649000	PAMP (pathogen-associated molecular pattern)-responsive transrepressor, Defense respons	yes	up
Os06g0650900	Conserved hypothetical protein	yes	up
Os06g0661200	Similar to B-box zinc finger family protein	yes	up
Os06g0661766	Hypothetical conserved gene	yes	up
Os06g0662200	Basic leucine zipper (bZIP) transcription factor, Negative regulator of cold and drought stress respons	yes	up
Os06g0663800	Similar to FKBP-type peptidyl-prolyl cis-trans isomerase 3, chloroplast precursor (EC 5.2.1.8) (PPIase) (Rotamase) (AtFKBP13) (FK506 binding protein 1)	yes	up
Os06g0666400	VQ domain containing protein	yes	up
Os06g0676900	Non-protein coding transcript	yes	up
Os06g0683200	Similar to 50S ribosomal protein L24, chloroplast precursor (CL24)	yes	up
Os06g0691400	Similar to IAA-amino acid conjugate hydrolase-like protein (Fragment)	yes	up
Os06g0694800	Protein of unknown function DUF1517 domain containing protein	yes	up
Os06g0695451	Hypothetical protein	yes	up
Os06g0695500	Similar to Peroxidase 16 precursor (EC 1.11.1.7) (Atperox P16) (ATP22a)	yes	up
Os06g0695600	RING E3 ligase, Negative regulator for salt-stress respons	yes	up
Os06g0696600	Similar to Xyloglucan endo-transglycosylase homolog	yes	up
Os06g0698748	Similar to cDNA clone:J023083M02, full insert sequence	yes	up
Os06g0699500	Tautomerase domain containing protein	yes	up
Os06g0704600	Similar to Delta-aminolevulinic acid dehydratase (Fragment)	yes	up
Os06g0705100	Similar to Thylakoid lumenal 13.3 kDa protein (P16.5) (Fragment)	yes	up
Os06g0711800	Pectinesterase inhibitor domain containing protein	yes	up
Os06g0712200	NUDIX domain containing protein	yes	up
Os06g0714700	Conserved hypothetical protein	yes	up
Os06g0716100	Similar to Chaperone protein dnaJ	yes	up
Os06g0719500	Hypothetical conserved gene	yes	up
Os06g0725000	Similar to Senescence-associated protein DIN1	yes	up
Os06g0725200	Lipase, GDSL domain containing protein	yes	up
Os06g0725300	Barwin-related endoglucanase domain containing protein	yes	up
Os06g0725900	Similar to Cell division protein ftsH homolog, chloroplast precursor (EC 3.4.24.-) (DS9)	yes	up
Os06g0729650	Similar to Photosystem II stability/assembly factor HCF136, chloroplastic	yes	up
Os06g0731300	Surface protein from Gram-positive cocci, anchor region domain containing protein	yes	up
Os07g0105600	Photosystem II oxygen evolving complex protein PsbQ family protein	yes	up
Os07g0106900	Plant disease resistance response protein family protein	yes	up
Os07g0119800	Protein of unknown function DUF538 domain containing protein	yes	up
Os07g0121401	Hypothetical conserved gene	yes	up
Os07g0124900	Allergen V5/Tpx-1 related family protein	yes	up
Os07g0125500	Allergen V5/Tpx-1 related family protein	yes	up
Os07g0126301	Allergen V5/Tpx-1 related family protein	yes	up
Os07g0133700	Similar to FK506 binding protein	yes	up
Os07g0141400	Similar to 23 kDa polypeptide of photosystem II	yes	up
Os07g0142300	Similar to Mucin-2	yes	up
Os07g0142500	Conserved hypothetical protein	yes	up
Os07g0142600	Similar to Vegetative cell wall protein gp1	yes	up
Os07g0147500	Similar to Photosystem II 10 kDa polypeptide, chloroplast precursor	yes	up
Os07g0148900	Photosystem I protein-like protein	yes	up
Os07g0150901	Conserved hypothetical protein	yes	up
Os07g0158300	Similar to RNA binding protein	yes	up
Os07g0159900	Thioredoxin fold domain containing protein	yes	up
Os07g0162500	Alpha/beta hydrolase fold-3 domain containing protein	yes	up
Os07g0162900	Lipase, GDXG, active site domain containing protein	yes	up
Os07g0164200	Similar to cDNA clone:001-026-G04, full insert sequence	yes	up
Os07g0164800	Conserved hypothetical protein	yes	up
Os07g0165000	Similar to Prolyl-tRNA synthetase	yes	up
Os07g0165650	Hypothetical gene	yes	up
Os07g0168300	Similar to Glutathione S-transferase GSTU6	yes	up
Os07g0168600	Similar to 3-glucanase	yes	up
Os07g0168800	Zinc finger, AN1-type domain containing protein	yes	up
Os07g0170100	Similar to Branched chain alpha-keto acid dehydrogenase E1 beta subunit	yes	up
Os07g0173100	HSP20-like chaperone domain containing protein	yes	up
Os07g0174900	Plant lipid transfer protein and hydrophobic protein, helical domain containing protein	yes	up
Os07g0175500	Similar to lipid binding protein	yes	up
Os07g0175600	Plant lipid transfer protein and hydrophobic protein, helical domain containing protein	yes	up
Os07g0176400	Hypothetical protein	yes	up
Os07g0176600	Serine/threonine protein kinase, Never-in-mitosis A (NIMA)-related kinase, Pollen germinatio	yes	up
Os07g0176900	Similar to Ribose-5-phosphate isomerase precursor (EC 5.3.1.6)	yes	up
Os07g0185300	Protein of unknown function YGGT family protein	yes	up
Os07g0185500	Non-protein coding transcript	yes	up
Os07g0189700	Similar to JHL07K02.7 protein	yes	up
Os07g0190000	Similar to 1-deoxy-D-xylulose 5-phosphate synthase 2 precursor	yes	up
Os07g0190600	Domain of unknown function DUF223 domain containing protein	yes	up
Os07g0195350	Similar to ESTs AU075609(C63344)	yes	up
Os07g0196200	Protein of unknown function DUF3252 domain containing protein	yes	up
Os07g0198300	Bifunctional inhibitor/plant lipid transfer protein/seed storage domain containing protein	yes	up
Os07g0200900	Similar to Protein SHORT-ROOT 2	yes	up
Os07g0208600	Remorin, C-terminal region domain containing protein	yes	up
Os07g0212200	Similar to MRNA-binding protein (Fragment)	yes	up
Os07g0226200	Hypothetical protein	yes	up
Os07g0237700	Conserved hypothetical protein	yes	up
Os07g0241700	Similar to Cytokinin-N-glucosyltransferase 1	yes	up
Os07g0242050	Non-protein coding transcript	yes	up
Os07g0243150	Hypothetical conserved gene	yes	up
Os07g0245100	Similar to Cytosine deaminase (EC 3.5.4.1)	yes	up
Os07g0248900	Transposase, MuDR, plant domain containing protein	yes	up
Os07g0252200	Hypothetical conserved gene	yes	up
Os07g0253000	Conserved hypothetical protein	yes	up
Os07g0267300	Hypothetical gene	yes	up
Os07g0274700	HvB12D protein (B12Dg1 protein)	yes	up
Os07g0287100	Conserved hypothetical protein	yes	up
Os07g0294300	Conserved hypothetical protein	yes	up
Os07g0294800	Similar to regulatory protein	yes	up
Os07g0297200	Hypothetical protein	yes	up
Os07g0409200	Carbohydrate kinase, FGGY domain containing protein	yes	up
Os07g0409500	BTB/POZ fold domain containing protein	yes	up
Os07g0413800	Conserved hypothetical protein	yes	up
Os07g0418600	Proline-rich glycoprotein, ABA-dependent inhibition of root growt	yes	up
Os07g0418700	Proline-rich glycoprotein, ABA-dependent inhibition of root growt	yes	up
Os07g0435300	Photosystem I reaction center subunit IV, chloroplast precursor (PSI- E) (Photosystem I 10.8 kDa polypeptide)	yes	up
Os07g0437500	Aromatic L-amino acid decarboxylase (AADC), Serotonin biosynthesi	yes	up
Os07g0448800	Aquaporin	yes	up
Os07g0467200	Similar to Clone ZZD536 mRNA sequence	yes	up
Os07g0469100	Similar to Thylakoid membrane phosphoprotein 14 kDa, chloroplast precursor	yes	up
Os07g0489800	Beta-grasp fold, ferredoxin-type domain containing protein	yes	up
Os07g0509700	Peptidase S16, lon N-terminal domain containing protein	yes	up
Os07g0511100	Hypothetical protein	yes	up
Os07g0511400	Hypothetical protein	yes	up
Os07g0513000	Similar to ATP synthase gamma chain, chloroplast (EC 3.6.1.34) (Fragment)	yes	up
Os07g0516300	Protein of unknown function DUF584 family protein	yes	up
Os07g0520800	Ankyrin repeat-containing domain domain containing protein	yes	up
Os07g0530600	Protein of unknown function DUF299 family protein	yes	up
Os07g0534000	Similar to permeases of the major facilitator superfamily	yes	up
Os07g0537500	Serine/threonine protein kinase-related domain containing protein	yes	up
Os07g0537600	Hypothetical conserved gene	yes	up
Os07g0539100	Glycoside hydrolase, family 17 protein	yes	up
Os07g0541900	Similar to KI domain interacting kinase 1	yes	up
Os07g0544800	Similar to Oxygen-evolving enhancer protein 3-2, chloroplast precurso	yes	up
Os07g0545800	Similar to Chitin-inducible gibberellin-responsive protein	yes	up
Os07g0551300	Similar to KI domain interacting kinase 1	yes	up
Os07g0551400	Rossmann-like alpha/beta/alpha sandwich fold domain containing protein	yes	up
Os07g0552800	Cellulose synthase family protein	yes	up
Os07g0553900	Conserved hypothetical protein	yes	up
Os07g0556200	Rieske [2Fe-2S] region domain containing protein	yes	up
Os07g0557100	Delayed-early response protein/equilibrative nucleoside transporter family protein	yes	up
Os07g0558400	Similar to Chlorophyll a/b-binding protein CP29 precursor	yes	up
Os07g0559100	Hypothetical conserved gene	yes	up
Os07g0559700	Similar to Monosaccharide transporter 3	yes	up
Os07g0561500	Short-chain dehydrogenase/reductase SDR domain containing protein	yes	up
Os07g0561800	Similar to carbohydrate transporter/ sugar porter	yes	up
Os07g0562700	Similar to Type III chlorophyll a/b-binding protein (Fragment)	yes	up
Os07g0564500	Pyridine nucleotide-disulphide oxidoreductase, NAD-binding region domain containing protein	yes	up
Os07g0568900	Conserved hypothetical protein	yes	up
Os07g0569100	Remorin protein, Coordination of interlink between abscisic acid (ABA) and brassinosteroid (BR) signalin	yes	up
Os07g0570575	Hypothetical protein	yes	up
Os07g0570600	Cupredoxin domain containing protein	yes	up
Os07g0570700	Ribosome recycling factor family protein	yes	up
Os07g0571600	Chalcone isomerase domain containing protein	yes	up
Os07g0573200	Similar to Adenylyl-sulfate kinase	yes	up
Os07g0573300	FYVE finger-containing phosphoinositide kinase (EC 2.7.1.68) (1- phosphatidylinositol-4-phosphate 5-kinase) (PIP5K) (PtdIns(4)P-5- kinase) (PIKfyve) (p235). Splice isoform p235S	yes	up
Os07g0573900	Hypothetical conserved gene	yes	up
Os07g0575900	Protein of unknown function DUF946, plant family protein	yes	up
Os07g0577600	Similar to Type II chlorophyll a/b binding protein from photosystem I precursor	yes	up
Os07g0580300	Hypothetical conserved gene	yes	up
Os07g0580900	Similar to GGDP synthase	yes	up
Os07g0584100	Similar to MAP kinase-like protein	yes	up
Os07g0587300	Hypothetical conserved gene	yes	up
Os07g0599500	Hypothetical protein	yes	up
Os07g0599600	Hypothetical protein	yes	up
Os07g0599700	Similar to Surface protein PspC	yes	up
Os07g0599900	Conserved hypothetical protein	yes	up
Os07g0600200	Conserved hypothetical protein	yes	up
Os07g0601600	Similar to VEP1 (VEIN PATTERNING 1); binding / catalytic	yes	up
Os07g0607200	Protein of unknown function DUF751 family protein	yes	up
Os07g0614600	Transmembrane receptor, eukaryota domain containing protein	yes	up
Os07g0617000	Similar to Ethylene response factor 2	yes	up
Os07g0622000	Serine/threonine protein kinase, Hyperosmotic stress response, Abscisic acid (ABA)-dependent gene regulatio	yes	up
Os07g0626800	Amine oxidase domain containing protein	yes	up
Os07g0628500	Basic helix-loop-helix dimerisation region bHLH domain containing protein	yes	up
Os07g0631200	Zinc finger, RING/FYVE/PHD-type domain containing protein	yes	up
Os07g0631900	Nucleotide-binding, alpha-beta plait domain containing protein	yes	up
Os07g0635700	Cytochrome P450 family protein	yes	up
Os07g0637700	Similar to Disease resistance-responsive family protein	yes	up
Os07g0642200	Lipase, GDSL domain containing protein	yes	up
Os07g0663500	Similar to Short-chain dehydrogenase/reductase (Fragment)	yes	up
Os07g0663600	Short-chain dehydrogenase/reductase SDR domain containing protein	yes	up
Os07g0663800	Similar to Oxidoreductase, short chain dehydrogenase/reductase family protein, expressed	yes	up
Os07g0666400	Hypothetical conserved gene	yes	up
Os07g0669650	Similar to Isoform 2 of Potassium transporter 7	yes	up
Os07g0673400	Rossmann-like alpha/beta/alpha sandwich fold domain containing protein	yes	up
Os07g0673550	Photosystem II protein PsbX family protein	yes	up
Os07g0678300	Similar to CBL-interacting protein kinase 29	yes	up
Os07g0681200	Vegetative storage protein/acid phosphatase domain containing protein	yes	up
Os07g0684100	Similar to Thioredoxin-like 1	yes	up
Os07g0685500	Alpha/beta hydrolase family protein	yes	up
Os07g0685700	Transcription factor, Response to ethylene stimulus, Wound signalin	yes	up
Os07g0686600	VQ domain containing protein	yes	up
Os07g0687500	Rhodanese-like domain containing protein	yes	up
Os07g0691300	Wound-induced protein, Wun1, subgroup domain containing protein	yes	up
Os07g0693800	Omega-3 fatty acid desaturase, Acclimation to low-temperature stress, Defense respons	yes	up
Os08g0102000	Serotonin N-acetyltransferase, Melatonin synthesi	yes	up
Os08g0102250	Similar to H0913C04.5 protein	yes	up
Os08g0102700	Harpin-induced 1 domain containing protein	yes	up
Os08g0103100	Hypothetical protein	yes	up
Os08g0103900	Similar to NAM-like protein	yes	up
Os08g0104600	Ferredoxin I, chloroplast precursor (Anti-disease protein 1)	yes	up
Os08g0106000	Similar to Bx2-like protein	yes	up
Os08g0109800	Regulator of chromosome condensation/beta-lactamase-inhibitor protein II domain containing protein	yes	up
Os08g0114100	Conserved hypothetical protein	yes	up
Os08g0119800	Similar to Photosystem II core complex proteins psbY, chloroplast precursor (L- arginine metabolising enzyme) (L-AME) [Contains: Photosystem II protein psbY-1 (psbY-A1); Photosystem II protein psbY-2 (psbY-A2)]	yes	up
Os08g0127100	Amino acid transporter, transmembrane family protein	yes	up
Os08g0127800	Conserved hypothetical protein	yes	up
Os08g0128300	Similar to Actin-like protein 3 (Actin-related protein 3)	yes	up
Os08g0136300	Similar to (clone wusl1032) mRNA sequence	yes	up
Os08g0136500	Protein of unknown function DUF26 domain containing protein	yes	up
Os08g0137400	Cupredoxin domain containing protein	yes	up
Os08g0137900	Similar to Chemocyanin precursor (Basic blue protein) (Plantacyanin)	yes	up
Os08g0138100	Similar to blue copper protein	yes	up
Os08g0139400	Non-protein coding transcript	yes	up
Os08g0162600	Rubredoxin-type Fe(Cys)4 protein family protein	yes	up
Os08g0163400	RNA polymerase sigma-70 domain containing protein	yes	up
Os08g0167500	Protein of unknown function DUF1817 domain containing protein	yes	up
Os08g0188151	Hypothetical gene	yes	up
Os08g0191600	Similar to Symbiosis-related like protein	yes	up
Os08g0200300	Similar to Photosystem II 10 kDa polypeptide (Fragment)	yes	up
Os08g0205800	Hypothetical conserved gene	yes	up
Os08g0231100	Hypothetical protein	yes	up
Os08g0233000	Non-protein coding transcript	yes	up
Os08g0237000	Xyloglucan endotransglycosylase/hydrolase protein 8 precursor (EC 2.4.1.207) (End-xyloglucan transferase	yes	up
Os08g0239300	Dienelactone hydrolase domain containing protein	yes	up
Os08g0240000	Similar to STF-1 (Fragment)	yes	up
Os08g0240500	Glycoside hydrolase, family 16 domain containing protein	yes	up
Os08g0242400	Similar to WUSCHEL-related homeobox 8	yes	up
Os08g0254900	Similar to Glutamyl-tRNA reductase binding protein	yes	up
Os08g0256000	Conserved hypothetical protein	yes	up
Os08g0276100	Similar to NDF1 (NDH-DEPENDENT CYCLIC ELECTRON FLOW 1)	yes	up
Os08g0282700	Hypothetical gene	yes	up
Os08g0288200	Adenylate kinase family protein	yes	up
Os08g0292400	Hypothetical conserved gene	yes	up
Os08g0293100	Conserved hypothetical protein	yes	up
Os08g0322500	Hypothetical conserved gene	yes	up
Os08g0323400	Similar to Rubredoxin (Rd)	yes	up
Os08g0335200	Hypothetical protein	yes	up
Os08g0335600	Protein of unknown function DUF568, DOMON-like domain containing protein	yes	up
Os08g0339200	Uncharacterized conserved protein UCP016210 domain containing protein	yes	up
Os08g0347500	Similar to PsbP family protein, expressed	yes	up
Os08g0358050	Non-protein coding transcript	yes	up
Os08g0364500	Conserved hypothetical protein	yes	up
Os08g0382400	Peptidyl-prolyl cis-trans isomerase, cyclophilin-type domain containing protein	yes	up
Os08g0383750	Hypothetical genes	yes	up
Os08g0389700	Conserved hypothetical protein	yes	up
Os08g0394000	Conserved hypothetical protein	yes	up
Os08g0396200	Hypothetical gene	yes	up
Os08g0409100	Trehalose-6-phosphate phosphatase	yes	up
Os08g0421500	Non-protein coding transcript	yes	up
Os08g0427800	Conserved hypothetical protein	yes	up
Os08g0429200	Non-protein coding transcript	yes	up
Os08g0432500	Ribosomal protein L7/L12, C-terminal/adaptor protein ClpS-like domain containing protein	yes	up
Os08g0433300	Sialidase domain containing protein	yes	up
Os08g0436500	Hypothetical conserved gene	yes	up
Os08g0442200	Six-bladed beta-propeller, TolB-like domain containing protein	yes	up
Os08g0445700	Class II trehalose-phosphate-synthase (TPS) gene family member, Salt stress tolerance, Control of yield-related trait	yes	up
Os08g0448000	4-coumarate:coenzyme A ligase, Lignin biosynthesis, Defense against woundin	yes	up
Os08g0448100	Conserved hypothetical protein	yes	up
Os08g0453700	Similar to ATRBOH F (ARABIDOPSIS THALIANA RESPIRATORY BURST OXIDASE PROTEIN F); NAD(P)H oxidase	yes	up
Os08g0457400	Similar to Avr9/Cf-9 induced kinase 1	yes	up
Os08g0459600	12-oxophytodienoate reductase (EC:1.3.1.42), Jasmonic acid (JA) biosynthesi	yes	up
Os08g0459700	Similar to Adenosine diphosphate glucose pyrophosphatase precursor	yes	up
Os08g0460000	Similar to Germin-like protein 1 precursor	yes	up
Os08g0470200	Similar to Nectarin III	yes	up
Os08g0473800	Similar to Alpha-amylase isozyme 3D precursor (EC 3.2.1.1) (1,4-alpha-D-glucan glucanohydrolase)	yes	up
Os08g0473900	Alpha-amylase isozyme 3D precursor (EC 3.2.1.1) (1,4-alpha-D-glucan glucanohydrolase)	yes	up
Os08g0476300	Glucose/ribitol dehydrogenase family protein	yes	up
Os08g0476900	Similar to Patatin-like protein 1	yes	up
Os08g0478000	Similar to mucin-2	yes	up
Os08g0478466	Protein of unknown function DUF296 domain containing protein	yes	up
Os08g0478700	Similar to Mitochondrial uncoupling protein 4	yes	up
Os08g0482600	Cupredoxin domain containing protein	yes	up
Os08g0482700	Cupredoxin domain containing protein	yes	up
Os08g0483600	Conserved hypothetical protein	yes	up
Os08g0490000	Helix-loop-helix DNA-binding domain containing protein	yes	up
Os08g0498100	Similar to Caffeoyl-CoA O-methyltransferase 2 (EC 2.1.1.104) (Trans-caffeoyl-CoA 3-O-methyltransferase 2) (CCoAMT-2) (CCoAOMT-2)	yes	up
Os08g0498400	Similar to Caffeoyl-CoA 3-O-methyltransferase (Fragment)	yes	up
Os08g0499250	Hypothetical conserved gene	yes	up
Os08g0502700	Pyridoxal phosphate-dependent transferase, major region, subdomain 1 domain containing protein	yes	up
Os08g0504500	Mog1/PsbP/DUF1795, alpha/beta/alpha sandwich domain containing protein	yes	up
Os08g0504700	Gibberellin-induced A20/AN1 zinc-finger protein, Negative regulation of GA (gibberellin) -mediated cell elongatio	yes	up
Os08g0506700	Helix-loop-helix DNA-binding domain containing protein	yes	up
Os08g0508000	Cytochrome P450 family protein	yes	up
Os08g0509400	Similar to Amygdalin hydrolase isoform AH I precursor (EC 3.2.1.117)	yes	up
Os08g0512500	Similar to Thylakoid lumen protein, chloroplast	yes	up
Os08g0524200	Uncharacterised conserved protein UCP037471 domain containing protein	yes	up
Os08g0526400	Defence response, Rin4 domain containing protein	yes	up
Os08g0531300	DHBP synthase RibB-like alpha/beta domain domain containing protein	yes	up
Os08g0532200	Similar to Glutamate-1-semialdehyde 2,1-aminomutase, chloroplast precursor (EC 5.4.3.8) (GSA) (Glutamate-1-semialdehyde aminotransferase) (GSA- AT)	yes	up
Os08g0532500	Hypothetical conserved gene	yes	up
Os08g0535900	Hypothetical protein	yes	up
Os08g0540000	Protein of unknown function DUF914, eukaryotic family protein	yes	up
Os08g0541400	Peptidyl-prolyl cis-trans isomerase, FKBP-type domain containing protein	yes	up
Os08g0544700	Hypothetical protein	yes	up
Os08g0545000	Pyridoxal phosphate-dependent transferase, major region, subdomain 1 domain containing protein	yes	up
Os08g0545101	Hypothetical gene	yes	up
Os08g0545200	Alcohol dehydrogenase superfamily, zinc-containing protein	yes	up
Os08g0549000	R2R3 MYB transcription factor, Homologue of Arabidopsis transcription factor GL	yes	up
Os08g0550400	Similar to RING-H2 finger protein ATL5P	yes	up
Os08g0553800	NAD(P)-binding domain containing protein	yes	up
Os08g0556900	Similar to Cysteine proteinase (EC 3.4.22.-)	yes	up
Os08g0560900	Similar to Photosystem I reaction center subunit II, chloroplast precursor (Photosystem I 20 kDa subunit) (PSI-D)	yes	up
Os08g0561700	Similar to Superoxide dismutase	yes	up
Os08g0563500	Hypothetical conserved gene	yes	up
Os08g0564750	Hypothetical conserved gene	yes	up
Os08g0565900	Lipase, GDSL domain containing protein	yes	up
Os08g0566600	Similar to PGR5	yes	up
Os09g0114700	WIYLD domain domain containing protein	yes	up
Os09g0115900	EF-HAND 1 domain containing protein	yes	up
Os09g0132200	Esterase, SGNH hydrolase-type domain containing protein	yes	up
Os09g0132900	Lipase, GDSL domain containing protein	yes	up
Os09g0135700	Protein tyrosine phosphatase, Negative regulation of drought stress respons	yes	up
Os09g0243200	Zinc finger, RING/FYVE/PHD-type domain containing protein	yes	up
Os09g0246300	Hypothetical protein	yes	up
Os09g0246500	Conserved hypothetical protein	yes	up
Os09g0247600	Lipase, GDSL domain containing protein	yes	up
Os09g0248100	FAS1 domain domain containing protein	yes	up
Os09g0249900	Similar to Ferredoxin-thioredoxin reductase catalytic chain	yes	up
Os09g0255101	Hypothetical conserved gene	yes	up
Os09g0266000	Similar to predicted protein	yes	up
Os09g0278300	Serine hydroxymethyltransferase domain containing protein	yes	up
Os09g0278700	Hypothetical conserved gene	yes	up
Os09g0279400	Rhodanese-like domain containing protein	yes	up
Os09g0279500	Similar to Plastid-specific 30S ribosomal protein 2, chloroplast precursor (PSRP- 2)	yes	up
Os09g0287000	Similar to Ethylene-responsive transcription factor 5 (Ethylene-responsive element binding factor 5) (EREBP-5) (AtERF5)	yes	up
Os09g0306650	Hypothetical conserved gene	yes	up
Os09g0319701	Conserved hypothetical protein	yes	up
Os09g0321500	Hypothetical conserved gene	yes	up
Os09g0323500	Protein of unknown function DUF833 family protein	yes	up
Os09g0332100	Conserved hypothetical protein	yes	up
Os09g0337300	Hypothetical gene	yes	up
Os09g0344650	Non-protein coding transcript	yes	up
Os09g0346500	Similar to Chlorophyll a-b binding protein, chloroplast precursor (LHCII type I CAB) (LHCP)	yes	up
Os09g0356000	Similar to OsD305	yes	up
Os09g0364400	Conserved hypothetical protein	yes	up
Os09g0367700	Similar to GST6 protein (EC 2.5.1.18)	yes	up
Os09g0368200	Similar to polyamine oxidase precursor	yes	up
Os09g0371650	Non-protein coding transcript	yes	up
Os09g0380050	Similar to catalytic/ ligase	yes	up
Os09g0383400	DEAD-like helicase, N-terminal domain containing protein	yes	up
Os09g0385700	Zinc finger, AN1-type domain containing protein	yes	up
Os09g0391800	Hypothetical gene	yes	up
Os09g0396900	Protein of unknown function DUF125, transmembrane family protein	yes	up
Os09g0397800	Hypothetical gene	yes	up
Os09g0400600	Hypothetical protein	yes	up
Os09g0403000	Hypothetical conserved gene	yes	up
Os09g0411650	Similar to Ribulose-1,5 bisphosphate carboxylase/oxygenase large subunit N- methyltransferase, chloroplast precursor (EC 2.1.1.127) ([Ribulose- bisphosphate carboxylase]-lysine N-methyltransferase) (RuBisCO methyltransferase) (RuBisco LSMT) (rbcMT)	yes	up
Os09g0412300	Similar to Calmodulin-like protein	yes	up
Os09g0412400	Conserved hypothetical protein	yes	up
Os09g0413600	Ribosomal protein L34e domain containing protein	yes	up
Os09g0415400	Hypothetical protein	yes	up
Os09g0416600	Conserved hypothetical protein	yes	up
Os09g0420300	Methyladenine glycosylase domain containing protein	yes	up
Os09g0422500	Cellulose synthase A catalytic subunit 9, Cell wall biosynthesis and plant growt	yes	up
Os09g0423700	Heat shock protein DnaJ, cysteine-rich region domain containing protein	yes	up
Os09g0426600	Hypothetical protein	yes	up
Os09g0426800	Homologue of WAX2/GL1, Synthesis of leaf cuticular wa	yes	up
Os09g0432900	Glycosyl transferase, family 31 protein	yes	up
Os09g0433000	Glycosyl transferase, family 31 protein	yes	up
Os09g0433400	Hypothetical gene	yes	up
Os09g0439500	Similar to Type II chlorophyll a/b binding protein from photosystem I precursor	yes	up
Os09g0441400	Similar to Elicitor-inducible cytochrome P450	yes	up
Os09g0444800	Protein of unknown function DUF716 family protein	yes	up
Os09g0445500	Zinc finger, C2H2-like domain containing protein	yes	up
Os09g0446800	Similar to Formate--tetrahydrofolate ligase (EC 6.3.4.3) (Formyltetrahydrofolate synthetase) (10-formyletrahydrofolate synthetase) (FHS) (FTHFS)	yes	up
Os09g0449800	Conserved hypothetical protein	yes	up
Os09g0450300	MAP65/ASE1 family protein	yes	up
Os09g0451400	ACC oxidase, Ethylene biosynthesi	yes	up
Os09g0452900	Glycosyl transferase, family 31 protein	yes	up
Os09g0453000	Uncharacterised protein family UPF0220 domain containing protein	yes	up
Os09g0455000	Hypothetical protein	yes	up
Os09g0459900	Similar to Cyclin-dependent kinase inhibitor 6	yes	up
Os09g0471200	Similar to WAK80 - OsWAK receptor-like protein kinase	yes	up
Os09g0475500	Protein of unknown function DUF246, plant family protein	yes	up
Os09g0475800	Transcriptional activator, Regulation of the C4 photosynthesis gene, OsC4PPD	yes	up
Os09g0480100	Conserved hypothetical protein	yes	up
Os09g0481200	Similar to photosystem I reaction center subunit V	yes	up
Os09g0482800	EF hand domain containing protein	yes	up
Os09g0482840	EF hand domain containing protein	yes	up
Os09g0486500	A20/AN1 zinc-finger protein, Response to multiple biotic stresses, Regulation of abiotic stress response	yes	up
Os09g0498200	Hypothetical protein	yes	up
Os09g0498500	NAD-binding site containing protein	yes	up
Os09g0499000	SnRK1A protein kinase-interacting negative regulator, Repression of sugar/nutrient starvation signalin	yes	up
Os09g0505000	Zinc finger, RING/FYVE/PHD-type domain containing protein	yes	up
Os09g0507500	Similar to Peroxidase 55 precursor (EC 1.11.1.7) (Atperox P55) (ATP20a)	yes	up
Os09g0511200	Conserved hypothetical protein	yes	up
Os09g0516750	Hypothetical protein	yes	up
Os09g0517000	Conserved hypothetical protein	yes	up
Os09g0518000	Similar to indole-3-acetate beta-glucosyltransferase	yes	up
Os09g0522200	DRE-binding protein 1A	yes	up
Os09g0524001	Hypothetical gene	yes	up
Os09g0526600	Similar to Isoform 2 of Heat stress transcription factor B-2c	yes	up
Os09g0529325	Hypothetical protein	yes	up
Os09g0530000	Rhodanese-like domain containing protein	yes	up
Os09g0540400	Similar to Anther-specific proline-rich protein APG	yes	up
Os09g0541700	Similar to mRNA, clone: RTFL01-25-P14	yes	up
Os09g0542100	Peptidase A1 domain containing protein	yes	up
Os09g0542600	Similar to RING-H2 finger protein ATL1I	yes	up
Os09g0543900	Transferase family protein	yes	up
Os09g0544700	Protein of unknown function DUF674 domain containing protein	yes	up
Os09g0561600	Wall-associated receptor-like kinase, Regulation of early embryo sac development, Female gametophyte development, Positive regulation of rice blast resistanc	yes	up
Os09g0562600	Wall-associated kinase, Positive regulation of rice blast resistanc	yes	up
Os09g0565200	Similar to Nucleic acid-binding protein precursor	yes	up
Os09g0571200	C2 domain containing protein	yes	up
Os09g0572000	Pathogenesis-related transcriptional factor and ERF domain containing protein	yes	up
Os09g0572600	Similar to Receptor protein kinase-like protein	yes	up
Os10g0101200	Serine carboxypeptidase, Regulation of grain filling and seed germinatio	yes	up
Os10g0107866	Non-protein coding transcript	yes	up
Os10g0109300	Similar to Peroxidase (EC 1.11.1.7)	yes	up
Os10g0127900	Similar to F-box domain containing protein, expressed	yes	up
Os10g0146901	Hypothetical protein	yes	up
Os10g0147200	Similar to Thaumatin-like protein	yes	up
Os10g0148100	Protein of unknown function DUF1210 family protein	yes	up
Os10g0149000	Protein of unknown function DUF1210 family protein	yes	up
Os10g0149200	Protein of unknown function DUF1210 family protein	yes	up
Os10g0149400	Similar to proline-rich protein	yes	up
Os10g0150400	Protein of unknown function DUF1210 family protein	yes	up
Os10g0150600	Protein of unknown function DUF1210 family protein	yes	up
Os10g0150700	Protein of unknown function DUF1210 family protein	yes	up
Os10g0161800	Conserved hypothetical protein	yes	up
Os10g0163310	Hypothetical conserved gene	yes	up
Os10g0163370	Lecithin:cholesterol acyltransferase family protein	yes	up
Os10g0165400	Hypothetical gene	yes	up
Os10g0168900	Conserved hypothetical protein	yes	up
Os10g0207400	Conserved hypothetical protein	yes	up
Os10g0208500	Hypothetical protein	yes	up
Os10g0208600	Pollen Ole e 1 allergen/extensin domain containing protein	yes	up
Os10g0213700	Similar to P-166-4_1 (Fragment)	yes	up
Os10g0341101	Conserved hypothetical protein	yes	up
Os10g0349900	Similar to NT16 polypeptide	yes	up
Os10g0350800	Similar to predicted protein	yes	up
Os10g0364900	Conserved hypothetical protein	yes	up
Os10g0370500	Glycoside hydrolase, catalytic core domain containing protein	yes	up
Os10g0376900	Helix-loop-helix DNA-binding domain containing protein	yes	up
Os10g0380100	Transferase family protein	yes	up
Os10g0380800	Similar to Tryptophan decarboxylase	yes	up
Os10g0391400	Tify domain containing protein	yes	up
Os10g0391500	Conserved hypothetical protein	yes	up
Os10g0392400	Tify domain containing protein	yes	up
Os10g0395200	Conserved hypothetical protein	yes	up
Os10g0401000	Conserved hypothetical protein	yes	up
Os10g0417600	NAD(P)-binding domain containing protein	yes	up
Os10g0430200	Similar to Sinapyl alcohol dehydrogenase	yes	up
Os10g0437500	Rossmann-like alpha/beta/alpha sandwich fold domain containing protein	yes	up
Os10g0445600	Conserved hypothetical protein	yes	up
Os10g0447400	Conserved hypothetical protein	yes	up
Os10g0450800	Hypothetical protein	yes	up
Os10g0456800	CHY zinc finger protein, Transcriptional co-activator of DST (Drought and Salt Tolerance: zinc finger transcription factor gene), Drought and salt tolerance, Stomatal aperture contro	yes	up
Os10g0461100	Similar to Keratin, type II cytoskeletal 1 (Cytokeratin 1) (K1) (CK 1) (67 kDa cytokeratin) (Hair alpha protein)	yes	up
Os10g0461400	Similar to PsbP family protein, expressed	yes	up
Os10g0463200	Esterase, SGNH hydrolase-type domain containing protein	yes	up
Os10g0463600	Non-protein coding transcript	yes	up
Os10g0467800	Secondary wall-specific cellulose synthase, Secondary cell wall formatio	yes	up
Os10g0467850	Hypothetical protein	yes	up
Os10g0468500	Serine/threonine protein kinase-related domain containing protein	yes	up
Os10g0474800	Similar to predicted protein	yes	up
Os10g0482900	Thioredoxin fold domain containing protein	yes	up
Os10g0483900	Twin arginine translocation signal, Tat domain containing protein	yes	up
Os10g0495075	Hypothetical protein	yes	up
Os10g0496900	Similar to Protochlorophyllide reductase B, chloroplastic	yes	up
Os10g0502000	Similar to Thylakoid lumenal 17.4 kDa protein (P17.4) (Fragment)	yes	up
Os10g0502100	Conserved hypothetical protein	yes	up
Os10g0502400	Similar to Glutamyl-tRNA reductase 2 (EC 1.2.1.70) (GluTR) (Fragment)	yes	up
Os10g0503300	Similar to 10-deacetylbaccatin III 10-O-acetyltransferase	yes	up
Os10g0503800	Similar to Remorin	yes	up
Os10g0506100	Heavy metal transport/detoxification protein domain containing protein	yes	up
Os10g0508700	Pectinesterase inhibitor domain containing protein	yes	up
Os10g0510500	Auxin responsive SAUR protein family protein	yes	up
Os10g0512500	RNA-binding, CRM domain domain containing protein	yes	up
Os10g0513400	Cytochrome P450 family protein	yes	up
Os10g0516100	H subunit of glycine decarboxylase complex (GDC), Photorespiratio	yes	up
Os10g0517800	Hypothetical protein	yes	up
Os10g0518000	Non-protein coding transcript	yes	up
Os10g0533100	Similar to ABC-type Co2+ transport system, permease component	yes	up
Os10g0534801	Hypothetical gene	yes	up
Os10g0534900	Similar to Prep (Fragment)	yes	up
Os10g0536500	Peptidase S10, serine carboxypeptidase, active site domain containing protein	yes	up
Os10g0539650	Hypothetical gene	yes	up
Os10g0542400	Expansin/Lol pI family protein	yes	up
Os10g0542550	Hypothetical protein	yes	up
Os10g0542700	Protein of unknown function DUF241, plant family protein	yes	up
Os10g0542750	Hypothetical protein	yes	up
Os10g0542800	Brassinosteroid-signaling kinase, A member of the receptor-like cytoplasmic kinase (RLCK)-XII sub group, Major regulator in rice immunit	yes	up
Os10g0544200	Basic helix-loop-helix dimerisation region bHLH domain containing protein	yes	up
Os10g0544600	Zinc finger, RING/FYVE/PHD-type domain containing protein	yes	up
Os10g0546400	Conserved hypothetical protein	yes	up
Os10g0551700	Plant lipid transfer protein and hydrophobic protein, helical domain containing protein	yes	up
Os10g0552300	Conserved hypothetical protein	yes	up
Os10g0552700	Similar to Tumor-related protein (Fragment)	yes	up
Os10g0554800	Plant lipid transfer protein and hydrophobic protein, helical domain containing protein	yes	up
Os10g0555651	Conserved hypothetical protein	yes	up
Os10g0555900	Similar to Beta-expansin	yes	up
Os10g0561800	Similar to homeodomain leucine zipper protein hox1	yes	up
Os10g0564200	Homeodomain-like containing protein	yes	up
Os10g0566700	Chaperonin Cpn10 family protein	yes	up
Os10g0573700	Similar to Mitochondrial carnitine/acylcarnitine carrier-like protein (A BOUT DE SOUFFLE) (Carnitine/acylcarnitine translocase-like protein) (CAC-like protein)	yes	up
Os10g0574400	Zinc finger, RING-type domain containing protein	yes	up
Os10g0574700	Protein of unknown function DUF597 family protein	yes	up
Os10g0574750	Hypothetical gene	yes	up
Os10g0575700	Similar to plastid-lipid associated protein 3	yes	up
Os10g0576900	NAD(P)-binding domain containing protein	yes	up
Os10g0577700	CS domain containing protein	yes	up
Os10g0578200	Glycosyltransferase family 2 (GT2) protein, Root hair morphogenesi	yes	up
Os10g0580900	Conserved hypothetical protein	yes	up
Os11g0100600	Alpha/beta hydrolase family protein	yes	up
Os11g0106700	Similar to Ferritin 1, chloroplast precursor (EC 1.16.3.1) (ZmFer1)	yes	up
Os11g0112000	Similar to Hypoxia induced protein conserved region containing protein, expressed	yes	up
Os11g0113700	Serine/threonine protein kinase, Abiotic stresse	yes	up
Os11g0115100	Similar to Lipid transfer protein	yes	up
Os11g0116400	Similar to Elongation factor P (EF-P)	yes	up
Os11g0121300	Conserved hypothetical protein	yes	up
Os11g0128300	Similar to ZF-HD homeobox protein (Fragment)	yes	up
Os11g0128500	Similar to Myb factor	yes	up
Os11g0131900	Similar to Arabinoxylan arabinofuranohydrolase isoenzyme AXAH-II	yes	up
Os11g0140600	EF-Hand type domain containing protein	yes	up
Os11g0140800	Similar to Cytochrome C biogenesis protein transmembrane region containing protein, expressed	yes	up
Os11g0142400	Similar to Strictosidine synthase family protein, expressed	yes	up
Os11g0146100	Similar to AtPIP5K1	yes	up
Os11g0151800	Similar to ATPAP18/PAP18	yes	up
Os11g0153100	Conserved hypothetical protein	yes	up
Os11g0153300	Conserved hypothetical protein	yes	up
Os11g0155100	Similar to F-box domain containing protein	yes	up
Os11g0157200	Harpin-induced 1 domain containing protein	yes	up
Os11g0166201	Similar to BZIP transcription factor family protein, expressed	yes	up
Os11g0168500	Hypothetical conserved gene	yes	up
Os11g0169200	Amino acid transporter, transmembrane domain containing protein	yes	up
Os11g0181500	Similar to Nitrogen fixation like protein	yes	up
Os11g0182100	Protein of unknown function DUF688 domain containing protein	yes	up
Os11g0182900	Ankyrin repeat domain containing protein	yes	up
Os11g0189600	2,3-oxidosqualene cyclase, Triterpene synthase, Parkeol synthas	yes	up
Os11g0202600	Similar to OSIGBa0126J24.2 protein	yes	up
Os11g0207200	Similar to MAP3Ka	yes	up
Os11g0219000	Peptidase S16, lon N-terminal domain containing protein	yes	up
Os11g0227000	Conserved hypothetical protein	yes	up
Os11g0239500	Alpha/beta hydrolase fold-3 domain containing protein	yes	up
Os11g0239900	Hypothetical protein	yes	up
Os11g0241700	Protein of unknown function DUF538 family protein	yes	up
Os11g0242400	Similar to Rieske	yes	up
Os11g0242800	Similar to ASCAB9-A (ASCAB9-B) (Fragment)	yes	up
Os11g0267000	Regulator of the Magnesium-chelatase subunit ChlH activity, Activation of the ChlH subunit of magnesium chelatase, Chlorophyll synthesi	yes	up
Os11g0287000	Conserved hypothetical protein	yes	up
Os11g0291450	Non-protein coding transcript	yes	up
Os11g0291500	Similar to Beta-D-xylosidase	yes	up
Os11g0299300	Lipase, class 3 family protein	yes	up
Os11g0430000	Similar to serine carboxypeptidase 1	yes	up
Os11g0441550	Non-protein coding transcript	yes	up
Os11g0448700	Conserved hypothetical protein	yes	up
Os11g0466966	Similar to OSIGBa0102N07.4 protein	yes	up
Os11g0471300	Similar to OSIGBa0145N07.3 protein	yes	up
Os11g0474100	Conserved hypothetical protein	yes	up
Os11g0482901	Hypothetical gene	yes	up
Os11g0490600	Regulation of shoot gravitropism and tiller angle, Regulation of polar auxin transpor	yes	up
Os11g0496500	Similar to AT.I.24-5 protein (Fragment)	yes	up
Os11g0499600	Hydroxysteroid dehydrogenase, Cuticle formation, Lipid homeostasis, Submergence toleranc	yes	up
Os11g0507200	Similar to transferase	yes	up
Os11g0508600	Sugar transporter, TAL effector-mediated susceptibility to bacterial pathoge	yes	up
Os11g0521500	Similar to Acyl carrier protein, chloroplast precursor (ACP) (ACP05) (Clone 29C08)	yes	up
Os11g0528500	Similar to Rubredoxin 1 (Rd-1)	yes	up
Os11g0528700	Indole-3-acetic acid (IAA)-amido synthetase, Plant architecture establishment, Drought toleranc	yes	up
Os11g0530600	Similar to Chalcone synthase C2 (EC 2.3.1.74) (Naringenin-chalcone synthase C2)	yes	up
Os11g0536000	Non-protein coding transcript	yes	up
Os11g0539901	Hypothetical conserved gene	yes	up
Os11g0544500	Uncharacterised protein family UPF0016 domain containing protein	yes	up
Os11g0545800	Similar to regulator of chromosome condensation (RCC1) family protein / UVB-resistance protein-related	yes	up
Os11g0549620	Similar to Purple acid phosphatase	yes	up
Os11g0550800	Similar to plastid-specific ribosomal protein 6	yes	up
Os11g0552500	Conserved hypothetical protein	yes	up
Os11g0556433	Hypothetical protein	yes	up
Os11g0557500	Protein kinase, core domain containing protein	yes	up
Os11g0569600	Similar to Receptor kinase-like protein	yes	up
Os11g0580800	Twin-arginine translocation protein TatB family protein	yes	up
Os11g0592375	Hypothetical protein	yes	up
Os11g0592600	Targeting for Xklp2 family protein	yes	up
Os11g0595200	PAP fibrillin family protein	yes	up
Os11g0599200	UDP-glucuronosyl/UDP-glucosyltransferase family protein	yes	up
Os11g0601700	Helix-loop-helix DNA-binding domain containing protein	yes	up
Os11g0605500	Acyl-CoA oxidase	yes	up
Os11g0629400	Similar to Nitrilase associated protein-like	yes	up
Os11g0634800	Similar to Adenylyl-sulfate kinase	yes	up
Os11g0641800	Similar to Laccase-20	yes	up
Os11g0643100	Transferase family protein	yes	up
Os11g0661600	Similar to Peroxidase (EC 1.11.1.7)	yes	up
Os11g0671000	Similar to Dormancy-associated protein	yes	up
Os11g0673100	Conserved hypothetical protein	yes	up
Os11g0679700	Glycerol-3-phosphate acyltransferase, Anther development, Pollen formatio	yes	up
Os11g0683600	Similar to predicted protein	yes	up
Os11g0684000	Similar to Transcription factor MYB21 (Myb-related protein 21) (AtMYB21) (Myb homolog 3) (AtMyb3)	yes	up
Os11g0700900	Glycoside hydrolase, subgroup, catalytic core domain containing protein	yes	up
Os11g0701000	Class III chitinase homologu	yes	up
Os11g0701100	Similar to Class III chitinase homologu	yes	up
Os11g0704800	Similar to Membrane protein	yes	up
Os11g0706600	Thaumatin-like protein	yes	up
Os11g0707100	Hypothetical conserved gene	yes	up
Os12g0100500	Alpha/beta hydrolase family protein	yes	up
Os12g0102350	Similar to WRKY transcription factor 57	yes	up
Os12g0102600	Similar to HCF152	yes	up
Os12g0106000	Ferritin, Iron storage protein, Iron homeostasi	yes	up
Os12g0111500	BTB domain containing protein	yes	up
Os12g0111600	Hypoxia induced protein conserved region family protein	yes	up
Os12g0112800	Conserved hypothetical protein	yes	up
Os12g0113500	Similar to CBL-interacting protein kinase 14	yes	up
Os12g0113600	Hypothetical protein	yes	up
Os12g0113700	Similar to Zinc finger, C3HC4 type family protein, expressed	yes	up
Os12g0114000	Conserved hypothetical protein	yes	up
Os12g0114800	Similar to Lipid transfer protein	yes	up
Os12g0115900	Translation elongation factor P domain containing protein	yes	up
Os12g0123700	NAC domain containing transcription factor, Abiotic and biotic stress respons	yes	up
Os12g0124500	ZF-HD homeobox protein Cys/His-rich dimerisation region domain containing protein	yes	up
Os12g0125000	R2R3 MYB transcription factor, Leaf developmen	yes	up
Os12g0127900	Similar to Mpv17/PMP22 family protein, expressed	yes	up
Os12g0128700	Similar to Arabinoxylan arabinofuranohydrolase isoenzyme AXAH-II	yes	up
Os12g0136500	Non-protein coding transcript	yes	up
Os12g0137100	EF-Hand type domain containing protein	yes	up
Os12g0137200	Similar to Saccharopine dehydrogenase family protein, expressed	yes	up
Os12g0137300	Similar to Cytochrome c-type biogenesis ccda-like chloroplastic protein 1	yes	up
Os12g0138800	Six-bladed beta-propeller, TolB-like domain containing protein	yes	up
Os12g0144200	Similar to Jasmonate-induced protein	yes	up
Os12g0144700	Hypothetical gene	yes	up
Os12g0148500	Non-protein coding transcript	yes	up
Os12g0152100	Alpha/beta hydrolase fold-1 domain containing protein	yes	up
Os12g0158700	Conserved hypothetical protein	yes	up
Os12g0164600	Protein of unknown function DUF793 family protein	yes	up
Os12g0168100	Similar to AP2 domain containing protein RAP2.6 (Fragment)	yes	up
Os12g0183100	Similar to Branched chain alpha-keto acid dehydrogenase E1-alpha subunit (Fragment)	yes	up
Os12g0186600	Conserved hypothetical protein	yes	up
Os12g0188700	Similar to Thioredoxin M5, chloroplastic	yes	up
Os12g0189300	Pyruvate/Phosphoenolpyruvate kinase, catalytic core domain containing protein	yes	up
Os12g0189400	Similar to Photosystem I reaction centre subunit N, chloroplast precursor (PSI- N)	yes	up
Os12g0189700	Twin arginine translocation signal, Tat domain containing protein	yes	up
Os12g0190400	Similar to NifS-like protein	yes	up
Os12g0191500	Similar to Peroxidase 43 precursor (EC 1.11.1.7) (Atperox P43)	yes	up
Os12g0197100	Pre-ATP-grasp fold domain containing protein	yes	up
Os12g0198200	Similar to Protein phosphatase 2C	yes	up
Os12g0208900	Similar to ZF-HD protein dimerisation region containing protein, expressed	yes	up
Os12g0222650	Hypothetical gene	yes	up
Os12g0226900	Similar to Allyl alcohol dehydrogenase	yes	up
Os12g0238900	Similar to HGA6	yes	up
Os12g0242100	Similar to Glycine-rich cell wall structural protein 1 precursor	yes	up
Os12g0257000	Serine carboxypeptidase I precursor (EC 3.4.16.5) (Carboxypeptidase C)	yes	up
Os12g0268000	Similar to Cytochrome P450 71A1 (EC 1.14.-.-) (CYPLXXIA1) (ARP-2)	yes	up
Os12g0274200	Lipase, GDSL domain containing protein	yes	up
Os12g0274700	Similar to Petunia ribulose 1,5-bisphosphate carboxylase small subunit mRNA (clone pSSU 51), partial cds. (Fragment)	yes	up
Os12g0276100	Conserved hypothetical protein	yes	up
Os12g0277500	Plastid chaperonin 60 alpha subunit, Folding of Rubisco large subunit (rbcL), Seedling developmen	yes	up
Os12g0283900	Heat shock protein DnaJ, conserved site domain containing protein	yes	up
Os12g0287300	Similar to SufS	yes	up
Os12g0291400	Similar to Petunia ribulose 1,5-bisphosphate carboxylase small subunit mRNA (clone pSSU 51), partial cds. (Fragment)	yes	up
Os12g0406000	Conserved hypothetical protein	yes	up
Os12g0420400	Similar to Photosystem I reaction center subunit XI, chloroplast precursor (PSI- L) (PSI subunit V)	yes	up
Os12g0437800	Similar to MPI	yes	up
Os12g0448400	Hypothetical protein	yes	up
Os12g0453500	Conserved hypothetical protein	yes	up
Os12g0466200	Conserved hypothetical protein	yes	up
Os12g0471100	Similar to ATPase 2	yes	up
Os12g0472500	Homolog of the Arabidopsis TAPETUM DETERMINANT1 (TPD1) protein, Regulation of early anther cell differentiatio	yes	up
Os12g0472800	B repeat unit of collagen binding surface protein (cna) containing protein	yes	up
Os12g0477400	No apical meristem (NAM) protein domain containing protein	yes	up
Os12g0498500	Similar to DnaJ domain containing protein, expressed	yes	up
Os12g0507350	Non-protein coding transcript	yes	up
Os12g0507400	Conserved hypothetical protein	yes	up
Os12g0507500	Similar to SWIB/MDM2 domain containing protein, expressed	yes	up
Os12g0518200	Similar to Integral membrane protein DUF6 containing protein	yes	up
Os12g0527301	Hypothetical gene	yes	up
Os12g0528801	Hypothetical gene	yes	up
Os12g0530100	Similar to Peroxidase 24 precursor (EC 1.11.1.7) (Atperox P24) (ATP47)	yes	up
Os12g0533700	Phenylalanyl-tRNA synthetase, class IIc, mitochondrial domain containing protein	yes	up
Os12g0534200	Similar to Acyl carrier protein I, chloroplast precursor (ACP I)	yes	up
Os12g0541300	NADPH oxidase, Respiratory burst oxidase homolog, Ethylene-induced aerenchyma formation in roots under oxygen-deficient condition	yes	up
Os12g0541500	Similar to Elongation factor Ts	yes	up
Os12g0548300	Nucleoside diphosphate kinase, Regulation of chloroplast development and chlorophyll biosynthesis, Abiotic stress response (ABA and salinity	yes	up
Os12g0550800	Hypothetical conserved gene	yes	up
Os12g0552400	Rossmann-like alpha/beta/alpha sandwich fold domain containing protein	yes	up
Os12g0561900	Similar to UDP-glucoronosyl and UDP-glucosyl transferase family protein, expressed	yes	up
Os12g0563200	Plastid ribosomal small subunit protein S6, Chloroplast development at low temperatur	yes	up
Os12g0564400	Similar to Thylakoid lumenal 21.5 kDa protein, chloroplast precursor	yes	up
Os12g0570400	Conserved hypothetical protein	yes	up
Os12g0571700	Conserved hypothetical protein	yes	up
Os12g0573600	Similar to predicted protein	yes	up
Os12g0575000	Protein of unknown function DUF1118 family protein	yes	up
Os12g0575400	Conserved hypothetical protein	yes	up
Os12g0576100	Conserved hypothetical protein	yes	up
Os12g0577200	Conserved hypothetical protein	yes	up
Os12g0578400	Glycoside hydrolase family 79, N-terminal protein	yes	up
Os12g0579450	Hypothetical gene	yes	up
Os12g0582700	Similar to Cytochrome P450	yes	up
Os12g0583700	Zinc finger, C2H2-type domain containing protein	yes	up
Os12g0592900	Conserved hypothetical protein	yes	up
Os12g0594950	Hypothetical conserved gene	yes	up
Os12g0616600	Similar to protease Do-like 5	yes	up
Os12g0630600	Carbohydrate/puine kinase, PfkB, conserved site containing protein	yes	up
Os12g0635400	VQ domain containing protein	yes	up
Os12g0636200	Similar to Prep (Fragment)	yes	up
Os12g0637200	Similar to Purple acid phosphatase	yes	up
Os01g0110100	Phosphate (Pi) transporter, Pi homeostasi	yes	down
Os01g0113400	Similar to Receptor-like kinase	yes	down
Os01g0118066	Non-protein coding transcript	yes	down
Os01g0134700	Calmodulin binding protein-like family protein	yes	down
Os01g0137125	Hypothetical protein	yes	down
Os01g0138300	Conserved hypothetical protein	yes	down
Os01g0152000	Protein kinase, core domain containing protein	yes	down
Os01g0152600	Protein kinase, catalytic domain domain containing protein	yes	down
Os01g0153700	Conserved hypothetical protein	yes	down
Os01g0159800	Similar to DNA binding protein	yes	down
Os01g0165100	Conserved hypothetical protein	yes	down
Os01g0167750	Pentatricopeptide repeat domain containing protein	yes	down
Os01g0170800	Pentatricopeptide repeat domain containing protein	yes	down
Os01g0177150	Non-protein coding transcript	yes	down
Os01g0180400	Protein of unknown function DUF581 domain containing protein	yes	down
Os01g0187300	Hypothetical conserved gene	yes	down
Os01g0193500	Conserved hypothetical protein	yes	down
Os01g0196300	Basic helix-loop-helix (bHLH) transcription factor, Diterpenoid phytoalexin factor, Biosynthesis of diterpenoid phytoalexins, Stress respons	yes	down
Os01g0198000	RNA-dependent RNA polymerase, eukaryotic-type domain containing protein	yes	down
Os01g0206700	Similar to Serine/threonine protein kinase (CBL-interacting protein kinase 20)	yes	down
Os01g0209500	Zinc finger, RING-type domain containing protein	yes	down
Os01g0234100	Transcriptional factor B3 family protein	yes	down
Os01g0255100	Similar to Soluble epoxide hydrolase	yes	down
Os01g0263400	Pentatricopeptide repeat domain containing protein	yes	down
[truncated: 785 more rows]
