# Supplementary material for: Utilizing transcriptomics and proteomics to unravel key genes and proteins of Oryza sativa seedlings mediated by selenium in response to cadmium stress
Source: BMC Plant Biol. 2024 May 3;24:360. doi: 10.1186/s12870-024-05076-7 (PMC11067083; doi:10.1186/s12870-024-05076-7)
Supplement: Supplementary file 3 — Supplementary Material 3. [file 12870_2024_5076_MOESM3_ESM.xlsx]

## Sheet: Sheet1
Table S5 The expression of functional proteins was up-regulated and down-regulated in the CdSeL treatment group
Proteome_id	Proteome description	Significant	Regulate	GO_term	Pathway_definition
Os01t0200700-01	pep chromosome:IRGSP-1.0:1:5478545:5479749:1 gene:Os01g0200700 transcript:Os01t0200700-01 gene_biotype:protein_coding transcript_biotype:protein_coding gene_symbol:OsMT3a description:Similar to Metallothionein-like protein	up	yes	BP:ion homeostasis;BP:homeostatic process;BP:copper ion homeostasis;BP:transition metal ion homeostasis;BP:inorganic ion homeostasis;BP:cellular transition metal ion homeostasis;BP:biological regulation;BP:cellular homeostasis;BP:cellular copper ion homeostasis;BP:cellular metal ion homeostasis;BP:cellular process;BP:cellular ion homeostasis;BP:biological_process;BP:cellular cation homeostasis;BP…	------
Os07t0661100-01	pep chromosome:IRGSP-1.0:7:27868843:27876572:-1 gene:Os07g0661100 transcript:Os07t0661100-01 gene_biotype:protein_coding transcript_biotype:protein_coding description:Glycosyl transferase, family 4 protein	up	yes	BP:organic substance biosynthetic process;BP:dolichol-linked oligosaccharide biosynthetic process;BP:organic substance metabolic process;BP:lipid metabolic process;BP:cellular process;BP:biosynthetic process;BP:biological_process;BP:metabolic process;BP:cellular lipid metabolic process;BP:primary metabolic process;BP:oligosaccharide-lipid intermediate biosynthetic process;BP:carbohydrate derivati…	N-Glycan biosynthesis;Metabolic pathways
Os10t0486100-00	pep chromosome:IRGSP-1.0:10:18390302:18394392:-1 gene:Os10g0486100 transcript:Os10t0486100-00 gene_biotype:protein_coding transcript_biotype:protein_coding description:Cytochrome P450-like protein (CYP86B1)	up	yes	CC:integral component of membrane;CC:cellular_component;CC:cellular anatomical entity;CC:intrinsic component of membrane;MF:cation binding;MF:monooxygenase activity;MF:heme binding;MF:transition metal ion binding;MF:tetrapyrrole binding;MF:organic cyclic compound binding;MF:oxidoreductase activity, acting on paired donors, with incorporation or reduction of molecular oxygen;MF:ion binding;MF:cata…	Metabolic pathways;Fatty acid degradation;Cutin, suberine and wax biosynthesis
cds-CAA33971.1	pep chromosome:IRGSP-1.0:Pt:66355:66714:-1 gene:gene-rpl20 transcript:transcript-rpl20 gene_biotype:protein_coding transcript_biotype:protein_coding	up	yes	BP:cellular component assembly;BP:cellular macromolecule biosynthetic process;BP:macromolecular complex subunit organization;BP:cellular biosynthetic process;BP:macromolecule metabolic process;BP:cellular component organization or biogenesis;BP:ribosomal large subunit assembly;BP:macromolecular complex assembly;BP:ribonucleoprotein complex subunit organization;BP:cellular nitrogen compound biosyn…	Ribosome
Os02t0689700-01	pep chromosome:IRGSP-1.0:2:28289828:28291677:-1 gene:Os02g0689700 transcript:Os02t0689700-01 gene_biotype:protein_coding transcript_biotype:protein_coding description:Ribosomal protein L18P/L5E family protein	up	yes	BP:cellular macromolecule biosynthetic process;BP:cellular biosynthetic process;BP:macromolecule metabolic process;BP:organic substance biosynthetic process;BP:cellular nitrogen compound biosynthetic process;BP:cellular macromolecule metabolic process;BP:cellular amide metabolic process;BP:peptide biosynthetic process;BP:organic substance metabolic process;BP:organonitrogen compound biosynthetic …	Ribosome
Os01t0719700-00	pep chromosome:IRGSP-1.0:1:30011021:30011903:1 gene:Os01g0719700 transcript:Os01t0719700-00 gene_biotype:protein_coding transcript_biotype:protein_coding gene_symbol:OsISC36 description:Similar to HCF101 (HIGH-CHLOROPHYLL-FLUORESCENCE	up	yes	BP:cellular component assembly;BP:cellular component organization or biogenesis;BP:cellular component organization;BP:cellular process;BP:iron-sulfur cluster assembly;BP:metallo-sulfur cluster assembly;BP:biological_process;BP:metabolic process;BP:cellular metabolic process;BP:sulfur compound metabolic process;CC:organelle;CC:intracellular organelle;CC:membrane-bounded organelle;CC:plastid;CC:pla…	------
Os01t0973400-01	pep chromosome:IRGSP-1.0:1:42977233:42979816:-1 gene:Os01g0973400 transcript:Os01t0973400-01 gene_biotype:protein_coding transcript_biotype:protein_coding description:Similar to radical SAM	up	yes	BP:rRNA methylation;BP:RNA modification;BP:nucleic acid metabolic process;BP:cellular nitrogen compound metabolic process;BP:nitrogen compound metabolic process;BP:ncRNA metabolic process;BP:ncRNA processing;BP:organic cyclic compound metabolic process;BP:tRNA methylation;BP:cellular macromolecule metabolic process;BP:organic substance metabolic process;BP:rRNA processing;BP:tRNA modification;BP:…	------
Os05t0190300-03	pep chromosome:IRGSP-1.0:5:5534529:5536108:-1 gene:Os05g0190300 transcript:Os05t0190300-03 gene_biotype:protein_coding transcript_biotype:protein_coding description:Acid phosphatase (Class B) family protein	up	yes	MF:hydrolase activity;MF:phosphatase activity;MF:hydrolase activity, acting on ester bonds;MF:phosphoric ester hydrolase activity;MF:catalytic activity;MF:molecular_function;MF:acid phosphatase activity;	------
Os11t0661400-01	pep chromosome:IRGSP-1.0:11:26552934:26554756:-1 gene:Os11g0661400 transcript:Os11t0661400-01 gene_biotype:protein_coding transcript_biotype:protein_coding description:ATPase, AAA-type, core domain containing protein	up	yes	MF:purine ribonucleoside triphosphate binding;MF:molecular_function;MF:binding;MF:ATPase activity;MF:ion binding;MF:heterocyclic compound binding;MF:nucleoside phosphate binding;MF:anion binding;MF:nucleotide binding;MF:purine nucleotide binding;MF:ATP binding;MF:hydrolase activity;MF:nucleoside-triphosphatase activity;MF:small molecule binding;MF:catalytic activity;MF:hydrolase activity, acting …	------
Os05t0482501-00	pep chromosome:IRGSP-1.0:5:23739115:23739799:1 gene:Os05g0482501 transcript:Os05t0482501-00 gene_biotype:protein_coding transcript_biotype:protein_coding description:Hypothetical conserved gene	up	yes	CC:cellular_component;CC:integral component of membrane;CC:cellular anatomical entity;CC:intrinsic component of membrane;	------
Os12t0442800-01	pep chromosome:IRGSP-1.0:12:14827496:14830607:-1 gene:Os12g0442800 transcript:Os12t0442800-01 gene_biotype:protein_coding transcript_biotype:protein_coding description:Similar to Sulfite oxidase	up	yes	BP:porphyrin-containing compound metabolic process;BP:nitrogen compound metabolic process;BP:organic cyclic compound metabolic process;BP:chlorophyll metabolic process;BP:organic substance metabolic process;BP:tetrapyrrole metabolic process;BP:cellular process;BP:cellular aromatic compound metabolic process;BP:biological_process;BP:metabolic process;BP:response to chemical;BP:response to inorgani…	Nitrogen metabolism;Sulfur metabolism;Metabolic pathways
Os02t0130100-01	pep chromosome:IRGSP-1.0:2:1566154:1569479:-1 gene:Os02g0130100 transcript:Os02t0130100-01 gene_biotype:protein_coding transcript_biotype:protein_coding description:SNO glutamine amidotransferase family protein	up	yes	BP:small molecule biosynthetic process;BP:carboxylic acid metabolic process;BP:organic hydroxy compound metabolic process;BP:cellular biosynthetic process;BP:cellular nitrogen compound metabolic process;BP:nitrogen compound metabolic process;BP:glutamine family amino acid metabolic process;BP:pyridine-containing compound metabolic process;BP:pyridine-containing compound biosynthetic process;BP:or…	Biosynthesis of cofactors;Vitamin B6 metabolism;Metabolic pathways
Os04t0678700-01	pep chromosome:IRGSP-1.0:4:34663055:34664559:1 gene:Os04g0678700 transcript:Os04t0678700-01 gene_biotype:protein_coding transcript_biotype:protein_coding gene_symbol:OsPorA description:Similar to Protochlorophyllide reductase	up	yes	BP:porphyrin-containing compound metabolic process;BP:porphyrin-containing compound biosynthetic process;BP:cellular biosynthetic process;BP:cellular nitrogen compound metabolic process;BP:nitrogen compound metabolic process;BP:organic cyclic compound biosynthetic process;BP:photosynthesis;BP:organic cyclic compound metabolic process;BP:organic substance biosynthetic process;BP:chlorophyll metabo…	Porphyrin metabolism;Biosynthesis of secondary metabolites;Metabolic pathways
Os01t0660300-01	pep chromosome:IRGSP-1.0:1:26888425:26895926:-1 gene:Os01g0660300 transcript:Os01t0660300-01 gene_biotype:protein_coding transcript_biotype:protein_coding description:Similar to Pyruvate kinase	up	yes	BP:photosynthesis;BP:cellular process;BP:biological_process;BP:metabolic process;BP:cellular metabolic process;MF:purine ribonucleoside triphosphate binding;MF:heterocyclic compound binding;MF:molecular_function;MF:binding;MF:nucleotide binding;MF:nucleoside phosphate binding;MF:anion binding;MF:cation binding;MF:potassium ion binding;MF:magnesium ion binding;MF:ion binding;MF:transferase activit…	Pyruvate metabolism;Glycolysis / Gluconeogenesis;Carbon metabolism;Biosynthesis of secondary metabolites;Metabolic pathways;Biosynthesis of amino acids
Os03t0363400-01	pep chromosome:IRGSP-1.0:3:14151286:14153646:1 gene:Os03g0363400 transcript:Os03t0363400-01 gene_biotype:protein_coding transcript_biotype:protein_coding description:Uncharacterised protein family UPF0153 domain containing protein	up	yes	------	------
Os04t0165600-01	pep chromosome:IRGSP-1.0:4:4452696:4455350:1 gene:Os04g0165600 transcript:Os04t0165600-01 gene_biotype:protein_coding transcript_biotype:protein_coding gene_symbol:OsSigP3 description:Peptidase S26A, signal peptidase I family protein	up	yes	BP:mitochondrial protein processing;BP:nitrogen compound metabolic process;BP:organic substance metabolic process;BP:proteolysis;BP:cellular process;BP:protein processing involved in protein targeting to mitochondrion;BP:signal peptide processing;BP:biological_process;BP:metabolic process;BP:protein processing;BP:organonitrogen compound metabolic process;BP:primary metabolic process;BP:cellular a…	Protein export
Os03t0133300-01	pep chromosome:IRGSP-1.0:3:1873291:1878362:1 gene:Os03g0133300 transcript:Os03t0133300-01 gene_biotype:protein_coding transcript_biotype:protein_coding description:Similar to F7F22.5	up	yes	BP:regulation of primary metabolic process;BP:regulation of metabolic process;BP:regulation of biological process;BP:regulation of polysaccharide metabolic process;BP:biological regulation;BP:regulation of macromolecule metabolic process;BP:regulation of cellular metabolic process;BP:regulation of cellular process;BP:regulation of starch metabolic process;BP:biological_process;BP:regulation of ce…	------
Os01t0732200-01	pep chromosome:IRGSP-1.0:1:30537136:30541871:1 gene:Os01g0732200 transcript:Os01t0732200-01 gene_biotype:protein_coding transcript_biotype:protein_coding description:GTP-binding protein, HSR1-related domain containing protein	up	yes	CC:organelle;CC:intracellular organelle;CC:membrane-bounded organelle;CC:plastid;CC:mitochondrion;CC:cellular anatomical entity;CC:chloroplast;CC:intracellular membrane-bounded organelle;CC:cellular_component;MF:purine ribonucleoside triphosphate binding;MF:molecular_function;MF:binding;MF:ion binding;MF:heterocyclic compound binding;MF:nucleoside phosphate binding;MF:anion binding;MF:cation bind…	------
Os07t0243150-01	pep chromosome:IRGSP-1.0:7:7982657:7983155:1 gene:Os07g0243150 transcript:Os07t0243150-01 gene_biotype:protein_coding transcript_biotype:protein_coding description:Hypothetical conserved gene	up	yes	------	------
Os06t0572400-01	pep chromosome:IRGSP-1.0:6:22197414:22200008:-1 gene:Os06g0572400 transcript:Os06t0572400-01 gene_biotype:protein_coding transcript_biotype:protein_coding gene_symbol:OsTET9 description:Tetraspanin domain containing protein	up	yes	BP:hormone-mediated signaling pathway;BP:cellular process;BP:auxin-activated signaling pathway;BP:regulation of cellular process;BP:biological regulation;BP:biological_process;BP:regulation of biological process;BP:signal transduction;CC:integral component of membrane;CC:anchoring junction;CC:cellular_component;CC:cell junction;CC:intrinsic component of membrane;CC:cell-cell junction;CC:plasmodes…	------
Os11t0425300-01	pep chromosome:IRGSP-1.0:11:13460801:13466777:-1 gene:Os11g0425300 transcript:Os11t0425300-01 gene_biotype:protein_coding transcript_biotype:protein_coding description:Similar to predicted protein	up	yes	BP:regulation of primary metabolic process;BP:regulation of metabolic process;BP:regulation of cellular biosynthetic process;BP:regulation of cellular metabolic process;BP:regulation of biological process;BP:regulation of macromolecule metabolic process;BP:biological regulation;BP:regulation of gene expression;BP:regulation of nucleobase-containing compound metabolic process;BP:regulation of bios…	------
Os01t0235100-01	pep chromosome:IRGSP-1.0:1:7457835:7459834:1 gene:Os01g0235100 transcript:Os01t0235100-01 gene_biotype:protein_coding transcript_biotype:protein_coding description:Similar to predicted protein	up	yes	------	------
Os12t0189300-01	pep chromosome:IRGSP-1.0:12:4499739:4503900:1 gene:Os12g0189300 transcript:Os12t0189300-01 gene_biotype:protein_coding transcript_biotype:protein_coding description:Pyruvate/Phosphoenolpyruvate kinase, catalytic core domain containing protein	up	yes	CC:cytoplasm;CC:intracellular membrane-bounded organelle;CC:cellular_component;CC:intracellular organelle;CC:membrane-bounded organelle;CC:organelle;CC:cellular anatomical entity;MF:catalytic activity;MF:molecular_function;	Biosynthesis of secondary metabolites;Glyoxylate and dicarboxylate metabolism;Carbon metabolism;Metabolic pathways
Os01t0919900-01	pep chromosome:IRGSP-1.0:1:40146818:40150808:-1 gene:Os01g0919900 transcript:Os01t0919900-01 gene_biotype:protein_coding transcript_biotype:protein_coding gene_symbol:OsSSI2 description:Similar to Acyl-[acyl-carrier-protein] desaturase,	up	yes	BP:fatty acid biosynthetic process;BP:fatty acid metabolic process;BP:response to stress;BP:carboxylic acid metabolic process;BP:cellular biosynthetic process;BP:small molecule metabolic process;BP:small molecule biosynthetic process;BP:monocarboxylic acid biosynthetic process;BP:organic substance biosynthetic process;BP:organic substance metabolic process;BP:lipid metabolic process;BP:cellular p…	Biosynthesis of unsaturated fatty acids;Fatty acid metabolism;Fatty acid biosynthesis;Metabolic pathways
Os06t0172800-00	pep chromosome:IRGSP-1.0:6:3675795:3679085:-1 gene:Os06g0172800 transcript:Os06t0172800-00 gene_biotype:protein_coding transcript_biotype:protein_coding description:Similar to alkaline alpha	up	yes	BP:response to abiotic stimulus;BP:carbohydrate metabolic process;BP:primary metabolic process;BP:response to stimulus;BP:organic substance metabolic process;BP:response to stress;BP:biological_process;BP:metabolic process;BP:response to temperature stimulus;BP:response to cold;BP:response to oxidative stress;	Galactose metabolism;Metabolic pathways
Os10t0502400-01	pep chromosome:IRGSP-1.0:10:19159179:19162398:-1 gene:Os10g0502400 transcript:Os10t0502400-01 gene_biotype:protein_coding transcript_biotype:protein_coding gene_symbol:HEMA1 description:Similar to Glutamyl-tRNA reductase	up	yes	BP:porphyrin-containing compound metabolic process;BP:porphyrin-containing compound biosynthetic process;BP:cellular biosynthetic process;BP:cellular nitrogen compound metabolic process;BP:nitrogen compound metabolic process;BP:organic cyclic compound biosynthetic process;BP:organic cyclic compound metabolic process;BP:organic substance biosynthetic process;BP:chlorophyll biosynthetic process;BP:…	Biosynthesis of cofactors;Porphyrin metabolism;Biosynthesis of secondary metabolites;Metabolic pathways
Os08t0427700-00	pep chromosome:IRGSP-1.0:8:20573199:20573985:1 gene:Os08g0427700 transcript:Os08t0427700-00 gene_biotype:protein_coding transcript_biotype:protein_coding description:Histone H2A	up	yes	CC:nucleosome;CC:DNA packaging complex;CC:intracellular organelle;CC:membrane-bounded organelle;CC:nucleus;CC:cellular anatomical entity;CC:organelle;CC:macromolecular complex;CC:intracellular membrane-bounded organelle;CC:protein-DNA complex;CC:cellular_component;MF:molecular_function;MF:binding;MF:nucleic acid binding;MF:DNA binding;MF:heterocyclic compound binding;MF:structural constituent of …	------
Os05t0408900-03	pep chromosome:IRGSP-1.0:5:19957171:19963042:-1 gene:Os05g0408900 transcript:Os05t0408900-03 gene_biotype:protein_coding transcript_biotype:protein_coding gene_symbol:CLA1 description:Similar to 1-deoxy-D-xylulose-5-phosphate synthase	up	yes	BP:thiamine metabolic process;BP:cellular nitrogen compound biosynthetic process;BP:porphyrin-containing compound biosynthetic process;BP:pyrimidine-containing compound biosynthetic process;BP:cellular biosynthetic process;BP:cellular nitrogen compound metabolic process;BP:nitrogen compound metabolic process;BP:small molecule metabolic process;BP:small molecule biosynthetic process;BP:organic cyc…	Citrate cycl;Pyruvate metabolism;Glycolysis / Gluconeogenesis;Terpenoid backbone biosynthesis;Carbon metabolism;Thiamine metabolism;Biosynthesis of secondary metabolites;Metabolic pathways
Os08t0411200-01	pep chromosome:IRGSP-1.0:8:19672758:19676628:-1 gene:Os08g0411200 transcript:Os08t0411200-01 gene_biotype:protein_coding transcript_biotype:protein_coding description:Methyltransferase type 11 domain containing protein	up	yes	BP:cellular biosynthetic process;BP:small molecule metabolic process;BP:small molecule biosynthetic process;BP:organic substance biosynthetic process;BP:quinone biosynthetic process;BP:quinone metabolic process;BP:organic substance metabolic process;BP:methylation;BP:ubiquinone metabolic process;BP:cellular process;BP:biosynthetic process;BP:biological_process;BP:metabolic process;BP:ubiquinone b…	Steroid biosynthesis;Biosynthesis of secondary metabolites;Metabolic pathways
Os04t0528300-01	pep chromosome:IRGSP-1.0:4:26395912:26401436:1 gene:Os04g0528300 transcript:Os04t0528300-01 gene_biotype:protein_coding transcript_biotype:protein_coding gene_symbol:OsABCG9 description:Similar to ABC transporter	up	yes	CC:integral component of membrane;CC:membrane;CC:intrinsic component of membrane;CC:cellular_component;CC:cellular anatomical entity;MF:purine ribonucleoside triphosphate binding;MF:molecular_function;MF:binding;MF:ion binding;MF:heterocyclic compound binding;MF:nucleoside phosphate binding;MF:anion binding;MF:ATPase activity, coupled to transmembrane movement of substances;MF:nucleotide binding;…	ABC transporters
Os09t0462700-01	pep chromosome:IRGSP-1.0:9:17498805:17503038:1 gene:Os09g0462700 transcript:Os09t0462700-01 gene_biotype:protein_coding transcript_biotype:protein_coding description:Similar to RNA Binding	up	yes	MF:organic cyclic compound binding;MF:molecular_function;MF:binding;MF:nucleic acid binding;MF:heterocyclic compound binding;MF:RNA binding;	------
Os06t0254700-01	pep chromosome:IRGSP-1.0:6:8011879:8014834:-1 gene:Os06g0254700 transcript:Os06t0254700-01 gene_biotype:protein_coding transcript_biotype:protein_coding description:Caleosin related family protein	up	yes	CC:integral component of membrane;CC:cellular_component;CC:cellular anatomical entity;CC:intrinsic component of membrane;MF:binding;MF:cation binding;MF:monooxygenase activity;MF:calcium ion binding;MF:ion binding;MF:catalytic activity;MF:molecular_function;MF:metal ion binding;MF:oxidoreductase activity;	Cutin, suberine and wax biosynthesis
Os01t0833800-01	pep chromosome:IRGSP-1.0:1:35709694:35713436:-1 gene:Os01g0833800 transcript:Os01t0833800-01 gene_biotype:protein_coding transcript_biotype:protein_coding description:IQ calmodulin-binding region domain containing protein	up	yes	BP:protein localization;BP:cellular macromolecule localization;BP:nitrogen compound transport;BP:organic substance transport;BP:macromolecule localization;BP:transport;BP:Golgi vesicle transport;BP:cellular process;BP:establishment of protein localization;BP:biological_process;BP:establishment of localization;BP:localization;BP:cellular localization;BP:retrograde vesicle-mediated transport, Golgi…	------
Os01t0855600-01	pep chromosome:IRGSP-1.0:1:36942716:36944585:-1 gene:Os01g0855600 transcript:Os01t0855600-01 gene_biotype:protein_coding transcript_biotype:protein_coding gene_symbol:HS1 description:Similar to Hs1pro-1 protein	up	yes	BP:benzene-containing compound metabolic process;BP:carboxylic acid metabolic process;BP:cellular ketone metabolic process;BP:cellular amino acid catabolic process;BP:oxoacid metabolic process;BP:cellular nitrogen compound metabolic process;BP:nitrogen compound metabolic process;BP:small molecule metabolic process;BP:small molecule catabolic process;BP:organic cyclic compound metabolic process;BP…	------
Os03t0323200-02	pep chromosome:IRGSP-1.0:3:11713996:11718946:1 gene:Os03g0323200 transcript:Os03t0323200-02 gene_biotype:protein_coding transcript_biotype:protein_coding gene_symbol:OsChlH description:Similar to Magnesium-chelatase subunit	up	yes	BP:porphyrin-containing compound metabolic process;BP:porphyrin-containing compound biosynthetic process;BP:cellular biosynthetic process;BP:cellular nitrogen compound metabolic process;BP:nitrogen compound metabolic process;BP:organic cyclic compound biosynthetic process;BP:photosynthesis;BP:organic cyclic compound metabolic process;BP:organic substance biosynthetic process;BP:chlorophyll metabo…	Porphyrin metabolism;Biosynthesis of secondary metabolites;Metabolic pathways
Os03t0856100-01	pep chromosome:IRGSP-1.0:3:36107251:36109822:1 gene:Os03g0856100 transcript:Os03t0856100-01 gene_biotype:protein_coding transcript_biotype:protein_coding description:Pentatricopeptide repeat domain containing protein	up	yes	BP:nucleic acid metabolic process;BP:cellular nitrogen compound metabolic process;BP:nitrogen compound metabolic process;BP:ncRNA metabolic process;BP:organic cyclic compound metabolic process;BP:nucleobase-containing compound metabolic process;BP:organic substance metabolic process;BP:rRNA processing;BP:ncRNA processing;BP:cellular process;BP:cellular aromatic compound metabolic process;BP:biolo…	------
Os07t0643100-01	pep chromosome:IRGSP-1.0:7:26782880:26784563:-1 gene:Os07g0643100 transcript:Os07t0643100-01 gene_biotype:protein_coding transcript_biotype:protein_coding description:Alpha/beta hydrolase fold-3 domain containing protein	up	yes	CC:integral component of membrane;CC:cellular_component;CC:intrinsic component of membrane;CC:cellular anatomical entity;MF:hydrolase activity;MF:catalytic activity;MF:molecular_function;	------
Os05t0430400-01	pep chromosome:IRGSP-1.0:5:21126879:21129643:-1 gene:Os05g0430400 transcript:Os05t0430400-01 gene_biotype:protein_coding transcript_biotype:protein_coding description:GTP1/OBG domain containing protein	up	yes	BP:cellular biosynthetic process;BP:cellular nitrogen compound metabolic process;BP:nitrogen compound metabolic process;BP:cellular macromolecule biosynthetic process;BP:organic substance biosynthetic process;BP:cellular macromolecule metabolic process;BP:peptide biosynthetic process;BP:mitochondrial translation;BP:amide biosynthetic process;BP:cellular process;BP:biosynthetic process;BP:macromol…	Ribosome biogenesis in eukaryotes
Os09t0344800-02	pep chromosome:IRGSP-1.0:9:10763294:10768106:1 gene:Os09g0344800 transcript:Os09t0344800-02 gene_biotype:protein_coding transcript_biotype:protein_coding description:Protein of unknown function DUF81 family protein	up	yes	BP:nitrogen compound metabolic process;BP:protein modification by small protein conjugation;BP:protein modification by small protein conjugation or removal;BP:organic substance metabolic process;BP:macromolecule modification;BP:protein modification process;BP:biological_process;BP:metabolic process;BP:primary metabolic process;BP:organonitrogen compound metabolic process;BP:protein metabolic proc…	------
Os03t0792600-01	pep chromosome:IRGSP-1.0:3:32964680:32967777:-1 gene:Os03g0792600 transcript:Os03t0792600-01 gene_biotype:protein_coding transcript_biotype:protein_coding gene_symbol:RFC5 description:ATPase, AAA+ type, core domain containing protein	up	yes	BP:nucleic acid metabolic process;BP:cellular nitrogen compound metabolic process;BP:nitrogen compound metabolic process;BP:organic cyclic compound metabolic process;BP:nucleobase-containing compound metabolic process;BP:cellular response to stimulus;BP:cellular macromolecule metabolic process;BP:organic substance metabolic process;BP:DNA replication;BP:DNA-dependent DNA replication;BP:DNA repair…	DNA replication;Nucleotide excision repair;Mismatch repair
Os08t0104600-02	pep chromosome:IRGSP-1.0:8:241783:242628:-1 gene:Os08g0104600 transcript:Os08t0104600-02 gene_biotype:protein_coding transcript_biotype:protein_coding gene_symbol:Fd1 description:Ferredoxin I, chloroplast precursor (Anti-disease protein 1)	up	yes	CC:intracellular membrane-bounded organelle;CC:plastid;CC:cellular_component;CC:intracellular organelle;CC:membrane-bounded organelle;CC:organelle;CC:cellular anatomical entity;CC:chloroplast;MF:cation binding;MF:metal cluster binding;MF:iron-sulfur cluster binding;MF:2 iron, 2 sulfur cluster binding;MF:ion binding;MF:catalytic activity;MF:oxidoreductase activity;MF:molecular_function;MF:binding;…	Photosynthesis;Metabolic pathways
Os10t0181600-01	pep chromosome:IRGSP-1.0:10:5592943:5595468:1 gene:Os10g0181600 transcript:Os10t0181600-01 gene_biotype:protein_coding transcript_biotype:protein_coding description:Methyltransferase type 11 domain containing protein	up	yes	MF:methyltransferase activity;MF:transferase activity;MF:transferase activity, transferring one-carbon groups;MF:molecular_function;MF:catalytic activity;	------
Os01t0618400-01	pep chromosome:IRGSP-1.0:1:24598181:24601809:1 gene:Os01g0618400 transcript:Os01t0618400-01 gene_biotype:protein_coding transcript_biotype:protein_coding gene_symbol:OsRH25 description:Similar to RNA helicase	up	yes	MF:purine ribonucleoside triphosphate binding;MF:molecular_function;MF:binding;MF:nucleic acid binding;MF:RNA-dependent ATPase activity;MF:ion binding;MF:heterocyclic compound binding;MF:nucleoside phosphate binding;MF:anion binding;MF:nucleotide binding;MF:purine nucleotide binding;MF:ATP binding;MF:hydrolase activity;MF:catalytic activity, acting on RNA;MF:helicase activity;MF:small molecule bi…	------
Os03t0336200-01	pep chromosome:IRGSP-1.0:3:12452080:12456210:1 gene:Os03g0336200 transcript:Os03t0336200-01 gene_biotype:protein_coding transcript_biotype:protein_coding gene_symbol:RF2b description:bZIP DNA-binding protein, Disease resistance, Vascular developmen	up	yes	CC:intracellular membrane-bounded organelle;CC:nucleus;CC:cellular_component;CC:intracellular organelle;CC:membrane-bounded organelle;CC:organelle;CC:cellular anatomical entity;MF:transcription factor activity, sequence-specific DNA binding;MF:organic cyclic compound binding;MF:heterocyclic compound binding;MF:molecular_function;MF:binding;MF:nucleic acid binding;MF:DNA binding;MF:transcription r…	MAPK signaling pathway - plant
Os03t0290300-01	pep chromosome:IRGSP-1.0:3:10080334:10082679:-1 gene:Os03g0290300 transcript:Os03t0290300-01 gene_biotype:protein_coding transcript_biotype:protein_coding gene_symbol:OsFAD7 description:Similar to W-3 fatty	up	yes	BP:primary metabolic process;BP:lipid metabolic process;BP:organic substance metabolic process;BP:metabolic process;BP:biological_process;CC:cellular_component;CC:cellular anatomical entity;CC:integral component of membrane;CC:intrinsic component of membrane;MF:oxidoreductase activity, acting on paired donors, with oxidation of a pair of donors resulting in the reduction of molecular oxygen to tw…	------
cds-CAA33930.1	pep chromosome:IRGSP-1.0:Pt:76238:76561:-1 gene:gene-infA transcript:transcript-infA gene_biotype:protein_coding transcript_biotype:protein_coding	up	yes	CC:intracellular organelle;CC:membrane-bounded organelle;CC:plastid;CC:organelle;CC:cellular anatomical entity;CC:chloroplast;CC:intracellular membrane-bounded organelle;CC:cytosol;CC:cellular_component;MF:molecular_function;MF:binding;MF:nucleic acid binding;MF:heterocyclic compound binding;MF:ribonucleoprotein complex binding;MF:ribosome binding;MF:translation factor activity, RNA binding;MF:tr…	------
Os01t0184500-01	pep chromosome:IRGSP-1.0:1:4485764:4490158:-1 gene:Os01g0184500 transcript:Os01t0184500-01 gene_biotype:protein_coding transcript_biotype:protein_coding gene_symbol:OsRH39 description:DEAD-like helicase, N-terminal domain containing protein	up	yes	BP:cellular component assembly;BP:macromolecular complex subunit organization;BP:nucleic acid metabolic process;BP:nitrogen compound metabolic process;BP:ncRNA metabolic process;BP:macromolecule metabolic process;BP:organic cyclic compound metabolic process;BP:ribosomal large subunit assembly;BP:nucleobase-containing compound metabolic process;BP:ribonucleoprotein complex subunit organization;BP:…	Spliceosome
Os06t0143000-01	pep chromosome:IRGSP-1.0:6:2256869:2260898:1 gene:Os06g0143000 transcript:Os06t0143000-01 gene_biotype:protein_coding transcript_biotype:protein_coding gene_symbol:SodB description:Iron-superoxide dismutase (EC 1.15.1.1)	up	yes	CC:thylakoid;CC:intracellular non-membrane-bounded organelle;CC:intracellular;CC:cellular_component;CC:intracellular organelle;CC:non-membrane-bounded organelle;CC:organelle;CC:plastid nucleoid;CC:chloroplast nucleoid;CC:nucleoid;CC:cellular anatomical entity;MF:oxidoreductase activity, acting on superoxide radicals as acceptor;MF:cation binding;MF:antioxidant activity;MF:ion binding;MF:catalytic…	Peroxisome
Os04t0508200-01	pep chromosome:IRGSP-1.0:4:25389649:25395401:1 gene:Os04g0508200 transcript:Os04t0508200-01 gene_biotype:protein_coding transcript_biotype:protein_coding description:Isocitrate/isopropylmalate dehydrogenase domain containing protein	up	yes	BP:NADP metabolic process;BP:carboxylic acid metabolic process;BP:isocitrate metabolic process;BP:cellular nitrogen compound metabolic process;BP:nitrogen compound metabolic process;BP:small molecule metabolic process;BP:pyridine-containing compound metabolic process;BP:organic cyclic compound metabolic process;BP:nucleobase-containing compound metabolic process;BP:tricarboxylic acid metabolic pr…	Citrate cycl;Glutathione metabolism;Peroxisome;Carbon metabolism;2-Oxocarboxylic acid metabolism;Biosynthesis of secondary metabolites;Metabolic pathways;Biosynthesis of amino acids
Os02t0104700-01	pep chromosome:IRGSP-1.0:2:261348:265491:1 gene:Os02g0104700 transcript:Os02t0104700-01 gene_biotype:protein_coding transcript_biotype:protein_coding gene_symbol:NOA1 description:Nitric oxide synthase, Chloroplast ribosome biogenesis and/or translation, Regulation of biosynthesis of chloroplast proteins at lower temperatur	up	yes	MF:purine ribonucleoside triphosphate binding;MF:molecular_function;MF:binding;MF:ion binding;MF:heterocyclic compound binding;MF:nucleoside phosphate binding;MF:anion binding;MF:guanyl nucleotide binding;MF:nucleotide binding;MF:guanyl ribonucleotide binding;MF:purine nucleotide binding;MF:GTP binding;MF:hydrolase activity;MF:GTPase activity;MF:nucleoside-triphosphatase activity;MF:small molecul…	Arginine biosynthesis;Plant-pathogen interaction;Biosynthesis of secondary metabolites;Arginine and proline metabolism;Metabolic pathways
Os01t0218200-00	pep chromosome:IRGSP-1.0:1:6471789:6476664:1 gene:Os01g0218200 transcript:Os01t0218200-00 gene_biotype:protein_coding transcript_biotype:protein_coding description:Thioredoxin domain 2 containing protein	up	yes	CC:thylakoid;CC:plastid;CC:intracellular membrane-bounded organelle;CC:intracellular;CC:cellular_component;CC:intracellular organelle;CC:membrane-bounded organelle;CC:organelle;CC:cellular anatomical entity;	------
Os06t0602600-01	pep chromosome:IRGSP-1.0:6:23821410:23823279:1 gene:Os06g0602600 transcript:Os06t0602600-01 gene_biotype:protein_coding transcript_biotype:protein_coding description:Alba, DNA/RNA-binding protein family protein	up	yes	CC:intracellular membrane-bounded organelle;CC:nucleus;CC:cellular_component;CC:intracellular organelle;CC:membrane-bounded organelle;CC:organelle;CC:cellular anatomical entity;MF:organic cyclic compound binding;MF:heterocyclic compound binding;MF:molecular_function;MF:RNA binding;MF:nucleic acid binding;MF:binding;	------
Os01t0810100-01	pep chromosome:IRGSP-1.0:1:34412916:34416988:-1 gene:Os01g0810100 transcript:Os01t0810100-01 gene_biotype:protein_coding transcript_biotype:protein_coding description:Ribonuclease III domain containing protein	up	yes	BP:regulation of metabolic process;BP:nucleic acid metabolic process;BP:regulation of biological process;BP:nitrogen compound metabolic process;BP:ncRNA metabolic process;BP:organic cyclic compound metabolic process;BP:nucleobase-containing compound metabolic process;BP:organic substance metabolic process;BP:biological regulation;BP:rRNA processing;BP:regulation of gene expression;BP:ncRNA proces…	------
Os07t0467200-01	pep chromosome:IRGSP-1.0:7:16600103:16601979:-1 gene:Os07g0467200 transcript:Os07t0467200-01 gene_biotype:protein_coding transcript_biotype:protein_coding gene_symbol:OsCDGSH description:Similar to Clone ZZD536	up	yes	BP:regulation of catabolic process;BP:regulation of cellular catabolic process;BP:ion homeostasis;BP:regulation of cellular metabolic process;BP:homeostatic process;BP:regulation of biological process;BP:iron ion homeostasis;BP:transition metal ion homeostasis;BP:inorganic ion homeostasis;BP:biological regulation;BP:regulation of biological quality;BP:regulation of autophagy;BP:developmental proc…	------
Os03t0805600-00	pep chromosome:IRGSP-1.0:3:33638650:33641123:1 gene:Os03g0805600 transcript:Os03t0805600-00 gene_biotype:protein_coding transcript_biotype:protein_coding description:Similar to pheophorbide a	up	yes	CC:intracellular organelle;CC:membrane-bounded organelle;CC:organelle;CC:intrinsic component of membrane;CC:plastid;CC:integral component of membrane;CC:cellular anatomical entity;CC:chloroplast;CC:intracellular membrane-bounded organelle;CC:cellular_component;MF:monooxygenase activity;MF:molecular_function;MF:binding;MF:ion binding;MF:oxidoreductase activity;MF:cation binding;MF:metal cluster bi…	Biosynthesis of secondary metabolites;Porphyrin metabolism
Os07t0510100-01	pep chromosome:IRGSP-1.0:7:19427927:19432234:1 gene:Os07g0510100 transcript:Os07t0510100-01 gene_biotype:protein_coding transcript_biotype:protein_coding description:Similar to Methionine aminopeptidase-like	up	yes	BP:nitrogen compound metabolic process;BP:organic substance metabolic process;BP:proteolysis;BP:protein initiator methionine removal;BP:macromolecule modification;BP:protein modification process;BP:biological_process;BP:metabolic process;BP:primary metabolic process;BP:organonitrogen compound metabolic process;BP:protein metabolic process;BP:macromolecule metabolic process;MF:aminopeptidase activ…	------
Os03t0219700-01	pep chromosome:IRGSP-1.0:3:6286013:6288421:-1 gene:Os03g0219700 transcript:Os03t0219700-01 gene_biotype:protein_coding transcript_biotype:protein_coding gene_symbol:OsRH47B description:DEAD-like helicase, N-terminal domain containing protein	up	yes	BP:cell junction organization;BP:cellular component organization or biogenesis;BP:cellular component organization;BP:cellular process;BP:transport;BP:biological_process;BP:cell-cell junction organization;BP:establishment of localization;BP:localization;BP:intercellular transport;BP:plasmodesmata-mediated intercellular transport;BP:plasmodesma organization;CC:intracellular organelle;CC:mitochondri…	Spliceosome
Os02t0285800-01	pep chromosome:IRGSP-1.0:2:10739451:10747067:1 gene:Os02g0285800 transcript:Os02t0285800-01 gene_biotype:protein_coding transcript_biotype:protein_coding description:Similar to GTP-binding protein	up	yes	BP:regulation of metabolic process;BP:response to reactive oxygen species;BP:nucleic acid metabolic process;BP:regulation of biological process;BP:cellular nitrogen compound metabolic process;BP:nitrogen compound metabolic process;BP:organic cyclic compound metabolic process;BP:nucleobase-containing compound metabolic process;BP:organic substance metabolic process;BP:biological regulation;BP:regu…	------
Os01t0673500-01	pep chromosome:IRGSP-1.0:1:27660018:27666746:-1 gene:Os01g0673500 transcript:Os01t0673500-01 gene_biotype:protein_coding transcript_biotype:protein_coding description:Similar to predicted protein	up	yes	MF:purine ribonucleoside triphosphate binding;MF:molecular_function;MF:binding;MF:ATPase activity;MF:ion binding;MF:heterocyclic compound binding;MF:nucleoside phosphate binding;MF:anion binding;MF:nucleotide binding;MF:purine nucleotide binding;MF:ATP binding;MF:hydrolase activity;MF:nucleoside-triphosphatase activity;MF:small molecule binding;MF:catalytic activity;MF:hydrolase activity, acting …	Viral life cycle - HIV-1;Endocytosis
Os02t0828566-01	pep chromosome:IRGSP-1.0:2:35608987:35610667:-1 gene:Os02g0828566 transcript:Os02t0828566-01 gene_biotype:protein_coding transcript_biotype:protein_coding description:Transcription factor, TCP domain containing protein	up	yes	CC:intracellular membrane-bounded organelle;CC:nucleus;CC:organelle;CC:cellular_component;CC:intracellular organelle;CC:membrane-bounded organelle;CC:cellular anatomical entity;MF:sequence-specific DNA binding;MF:transcription factor activity, sequence-specific DNA binding;MF:organic cyclic compound binding;MF:molecular_function;MF:binding;MF:nucleic acid binding;MF:DNA binding;MF:heterocyclic co…	Circadian rhythm - plant
Os03t0736400-02	pep chromosome:IRGSP-1.0:3:30188211:30191567:-1 gene:Os03g0736400 transcript:Os03t0736400-02 gene_biotype:protein_coding transcript_biotype:protein_coding description:Protein of unknown function methylase putative domain containing protein	up	yes	BP:nucleic acid metabolic process;BP:cellular nitrogen compound metabolic process;BP:nitrogen compound metabolic process;BP:ncRNA metabolic process;BP:organic cyclic compound metabolic process;BP:nucleobase-containing compound metabolic process;BP:organic substance metabolic process;BP:rRNA processing;BP:ncRNA processing;BP:cellular process;BP:cellular aromatic compound metabolic process;BP:biolo…	------
Os08t0323400-01	pep chromosome:IRGSP-1.0:8:14157905:14158861:-1 gene:Os08g0323400 transcript:Os08t0323400-01 gene_biotype:protein_coding transcript_biotype:protein_coding gene_symbol:OsISC42 description:Similar to Rubredoxin (Rd)	up	yes	BP:cellular catabolic process;BP:alkane catabolic process;BP:cellular alkane metabolic process;BP:organic substance catabolic process;BP:organic substance metabolic process;BP:cellular process;BP:biological_process;BP:metabolic process;BP:catabolic process;BP:cellular metabolic process;CC:intrinsic component of membrane;CC:integral component of membrane;CC:cellular anatomical entity;CC:cellular_c…	------
Os06t0150600-01	pep chromosome:IRGSP-1.0:6:2592800:2594427:1 gene:Os06g0150600 transcript:Os06t0150600-01 gene_biotype:protein_coding transcript_biotype:protein_coding description:Transferase family protein	up	yes	MF:hydroxycinnamoyltransferase activity;MF:catalytic activity;MF:transferase activity;MF:transferase activity, transferring acyl groups;MF:transferase activity, transferring acyl groups other than amino-acyl groups;MF:molecular_function;	------
Os10t0109600-02	pep chromosome:IRGSP-1.0:10:677177:678858:-1 gene:Os10g0109600 transcript:Os10t0109600-02 gene_biotype:protein_coding transcript_biotype:protein_coding gene_symbol:poxA description:Peroxidase (EC 1.11.1.7)	up	yes	BP:cellular catabolic process;BP:hydrogen peroxide catabolic process;BP:hydrogen peroxide metabolic process;BP:cellular process;BP:reactive oxygen species metabolic process;BP:response to stress;BP:biological_process;BP:metabolic process;BP:catabolic process;BP:response to oxidative stress;BP:response to stimulus;BP:cellular metabolic process;CC:cellular anatomical entity;CC:cellular_component;CC…	Phenylpropanoid biosynthesis;Biosynthesis of secondary metabolites;Metabolic pathways
Os05t0555300-01	pep chromosome:IRGSP-1.0:5:27605989:27607548:-1 gene:Os05g0555300 transcript:Os05t0555300-01 gene_biotype:protein_coding transcript_biotype:protein_coding description:Similar to electron carrier/	up	yes	BP:generation of precursor metabolites and energy;BP:electron transport chain;BP:cellular process;BP:biological_process;BP:metabolic process;BP:cellular metabolic process;CC:intracellular organelle;CC:membrane-bounded organelle;CC:organelle;CC:mitochondrion;CC:cellular anatomical entity;CC:intracellular membrane-bounded organelle;CC:cellular_component;MF:molecular_function;MF:binding;MF:oxidoredu…	------
Os03t0827700-01	pep chromosome:IRGSP-1.0:3:34765940:34772282:1 gene:Os03g0827700 transcript:Os03t0827700-01 gene_biotype:protein_coding transcript_biotype:protein_coding gene_symbol:OsRH3 description:Similar to ATP-dependent RNA	up	yes	BP:RNA metabolic process;BP:chloroplast organization;BP:nitrogen compound metabolic process;BP:ncRNA metabolic process;BP:cellular component organization or biogenesis;BP:plastid organization;BP:nucleobase-containing compound metabolic process;BP:ribosome biogenesis;BP:cellular component organization;BP:organic substance metabolic process;BP:rRNA processing;BP:ribonucleoprotein complex biogenesis…	------
Os03t0226700-01	pep chromosome:IRGSP-1.0:3:6654751:6656679:-1 gene:Os03g0226700 transcript:Os03t0226700-01 gene_biotype:protein_coding transcript_biotype:protein_coding description:Conserved hypothetical protein	up	yes	------	------
Os09t0507500-01	pep chromosome:IRGSP-1.0:9:19674568:19677041:-1 gene:Os09g0507500 transcript:Os09t0507500-01 gene_biotype:protein_coding transcript_biotype:protein_coding gene_symbol:PRX123 description:Similar to Peroxidase 55	up	yes	BP:cellular catabolic process;BP:hydrogen peroxide catabolic process;BP:hydrogen peroxide metabolic process;BP:cellular process;BP:reactive oxygen species metabolic process;BP:response to stress;BP:biological_process;BP:metabolic process;BP:catabolic process;BP:response to oxidative stress;BP:response to stimulus;BP:cellular metabolic process;CC:cellular anatomical entity;CC:cellular_component;CC…	Phenylpropanoid biosynthesis;Biosynthesis of secondary metabolites;Metabolic pathways
Os09t0382400-01	pep chromosome:IRGSP-1.0:9:12975278:12977293:-1 gene:Os09g0382400 transcript:Os09t0382400-01 gene_biotype:protein_coding transcript_biotype:protein_coding description:Conserved hypothetical protein	up	yes	BP:regulation of metabolic process;BP:regulation of macromolecule metabolic process;BP:regulation of gene expression;BP:regulation of biological process;BP:biological regulation;BP:biological_process;CC:intracellular non-membrane-bounded organelle;CC:organelle;CC:cellular_component;CC:intracellular organelle;CC:non-membrane-bounded organelle;CC:plastid nucleoid;CC:chloroplast nucleoid;CC:nucleoid…	------
Os07t0556200-01	pep chromosome:IRGSP-1.0:7:22184407:22186890:1 gene:Os07g0556200 transcript:Os07t0556200-01 gene_biotype:protein_coding transcript_biotype:protein_coding gene_symbol:petC description:Rieske [2Fe-2S] region domain containing protein	up	yes	BP:response to radiation;BP:energy quenching;BP:biological_process;BP:response to abiotic stimulus;BP:response to light stimulus;BP:nonphotochemical quenching;BP:response to stimulus;CC:plastid thylakoid membrane;CC:photosynthetic membrane;CC:intrinsic component of membrane;CC:chloroplast thylakoid membrane;CC:integral component of membrane;CC:membrane;CC:cellular anatomical entity;CC:plasma memb…	Oxidative phosphorylation;Photosynthesis;Metabolic pathways
Os03t0296800-01	pep chromosome:IRGSP-1.0:3:10388030:10390831:1 gene:Os03g0296800 transcript:Os03t0296800-01 gene_biotype:protein_coding transcript_biotype:protein_coding gene_symbol:MIT description:Mitochondrial carrier protein domain containing protein	up	yes	BP:transition metal ion transport;BP:anion transport;BP:iron ion transport;BP:transmembrane transport;BP:nitrogen compound transport;BP:mitochondrial transmembrane transport;BP:inorganic cation transmembrane transport;BP:organic substance transport;BP:cellular process;BP:cation transport;BP:ion transport;BP:transport;BP:organic anion transport;BP:ion transmembrane transport;BP:mitochondrial iron …	------
Os04t0591100-01	pep chromosome:IRGSP-1.0:4:29894815:29896857:-1 gene:Os04g0591100 transcript:Os04t0591100-01 gene_biotype:protein_coding transcript_biotype:protein_coding description:Protein of unknown function DUF597 family protein	up	yes	------	------
Os03t0111200-01	pep chromosome:IRGSP-1.0:3:647000:649463:-1 gene:Os03g0111200 transcript:Os03t0111200-01 gene_biotype:protein_coding transcript_biotype:protein_coding gene_symbol:OsREM1.3 description:Similar to Remorin	up	yes	------	------
Os05t0189900-01	pep chromosome:IRGSP-1.0:5:5508436:5510290:-1 gene:Os05g0189900 transcript:Os05t0189900-01 gene_biotype:protein_coding transcript_biotype:protein_coding description:Vegetative storage protein/acid phosphatase domain containing protein	up	yes	MF:hydrolase activity;MF:phosphatase activity;MF:hydrolase activity, acting on ester bonds;MF:phosphoric ester hydrolase activity;MF:catalytic activity;MF:molecular_function;MF:acid phosphatase activity;	------
Os01t0711400-01	pep chromosome:IRGSP-1.0:1:29563666:29566585:1 gene:Os01g0711400 transcript:Os01t0711400-01 gene_biotype:protein_coding transcript_biotype:protein_coding description:Similar to Victorin binding	up	yes	BP:glycine catabolic process;BP:carboxylic acid metabolic process;BP:cellular amino acid catabolic process;BP:nitrogen compound metabolic process;BP:small molecule metabolic process;BP:small molecule catabolic process;BP:serine family amino acid metabolic process;BP:organic substance catabolic process;BP:glycine metabolic process;BP:cellular amino acid metabolic process;BP:organic substance metab…	Biosynthesis of secondary metabolites;Glyoxylate and dicarboxylate metabolism;Carbon metabolism;Glycine, serine and threonine metabolism;Metabolic pathways
Os06t0367100-01	pep chromosome:IRGSP-1.0:6:15335687:15365531:1 gene:Os06g0367100 transcript:Os06t0367100-01 gene_biotype:protein_coding transcript_biotype:protein_coding description:Glycoside hydrolase, subgroup, catalytic core domain containing protein	up	yes	BP:starch catabolic process;BP:cellular catabolic process;BP:cellular biosynthetic process;BP:cellular macromolecule biosynthetic process;BP:generation of precursor metabolites and energy;BP:cellular polysaccharide biosynthetic process;BP:cellular polysaccharide catabolic process;BP:cellular polysaccharide metabolic process;BP:cellular carbohydrate metabolic process;BP:cellular macromolecule meta…	Starch and sucrose metabolism;Biosynthesis of secondary metabolites;Metabolic pathways
Os04t0607000-02	pep chromosome:IRGSP-1.0:4:30688131:30689790:-1 gene:Os04g0607000 transcript:Os04t0607000-02 gene_biotype:protein_coding transcript_biotype:protein_coding description:PAP fibrillin family protein	up	yes	BP:nucleic acid metabolic process;BP:cellular nitrogen compound metabolic process;BP:nitrogen compound metabolic process;BP:ncRNA metabolic process;BP:organic cyclic compound metabolic process;BP:nucleobase-containing compound metabolic process;BP:organic substance metabolic process;BP:rRNA processing;BP:ncRNA processing;BP:cellular process;BP:cellular aromatic compound metabolic process;BP:biolo…	------
Os10t0437600-00	pep chromosome:IRGSP-1.0:10:15673243:15681075:1 gene:Os10g0437600 transcript:Os10t0437600-00 gene_biotype:protein_coding transcript_biotype:protein_coding gene_symbol:OsSSIIc description:Similar to Starch synthase	up	yes	BP:cellular biosynthetic process;BP:cellular macromolecule biosynthetic process;BP:cellular polysaccharide biosynthetic process;BP:organic substance biosynthetic process;BP:cellular polysaccharide metabolic process;BP:cellular carbohydrate metabolic process;BP:cellular macromolecule metabolic process;BP:starch metabolic process;BP:carbohydrate biosynthetic process;BP:organic substance metabolic p…	Starch and sucrose metabolism;Biosynthesis of secondary metabolites;Metabolic pathways
Os06t0608100-00	pep chromosome:IRGSP-1.0:6:24198474:24206035:-1 gene:Os06g0608100 transcript:Os06t0608100-00 gene_biotype:protein_coding transcript_biotype:protein_coding description:Hypothetical conserved gene	up	yes	------	------
Os04t0415600-00	pep chromosome:IRGSP-1.0:4:20533890:20534645:1 gene:Os04g0415600 transcript:Os04t0415600-00 gene_biotype:protein_coding transcript_biotype:protein_coding gene_symbol:COPT4 description:Similar to H0622F05.9 protein	up	yes	BP:ion homeostasis;BP:metal ion homeostasis;BP:homeostatic process;BP:copper ion homeostasis;BP:transition metal ion homeostasis;BP:inorganic ion homeostasis;BP:cellular transition metal ion homeostasis;BP:biological regulation;BP:regulation of biological quality;BP:cellular homeostasis;BP:cellular process;BP:cellular copper ion homeostasis;BP:cellular metal ion homeostasis;BP:cellular ion homeos…	------
Os11t0525200-01	pep chromosome:IRGSP-1.0:11:19048566:19052876:1 gene:Os11g0525200 transcript:Os11t0525200-01 gene_biotype:protein_coding transcript_biotype:protein_coding gene_symbol:OsCYP51G1 description:Similar to Cytochrome P450	up	yes	BP:organic cyclic compound biosynthetic process;BP:organic cyclic compound metabolic process;BP:organic substance biosynthetic process;BP:organic substance metabolic process;BP:sterol biosynthetic process;BP:sterol metabolic process;BP:lipid metabolic process;BP:biosynthetic process;BP:biological_process;BP:metabolic process;BP:steroid metabolic process;BP:lipid biosynthetic process;BP:primary me…	Steroid biosynthesis;Biosynthesis of secondary metabolites;Metabolic pathways
Os01t0228400-01	pep chromosome:IRGSP-1.0:1:7092034:7095315:1 gene:Os01g0228400 transcript:Os01t0228400-01 gene_biotype:protein_coding transcript_biotype:protein_coding description:Pentatricopeptide repeat domain containing protein	up	yes	------	------
Os03t0731900-01	pep chromosome:IRGSP-1.0:3:29950669:29953904:-1 gene:Os03g0731900 transcript:Os03t0731900-01 gene_biotype:protein_coding transcript_biotype:protein_coding gene_symbol:OsHDR description:Similar to Isopentenyl_dimethylallyl diphosphate	up	yes	BP:carboxylic acid metabolic process;BP:cellular biosynthetic process;BP:isopentenyl diphosphate biosynthetic process, methylerythritol 4-phosphate pathway;BP:isopentenyl diphosphate metabolic process;BP:cellular aldehyde metabolic process;BP:pyruvate metabolic process;BP:organic substance biosynthetic process;BP:glyceraldehyde-3-phosphate metabolic process;BP:organic substance metabolic process;…	Terpenoid backbone biosynthesis;Biosynthesis of secondary metabolites;Metabolic pathways
Os05t0313500-01	pep chromosome:IRGSP-1.0:5:14408019:14413939:1 gene:Os05g0313500 transcript:Os05t0313500-01 gene_biotype:protein_coding transcript_biotype:protein_coding description:Similar to oxidoreductase_ zinc	up	yes	MF:oxidoreductase activity;MF:cation binding;MF:transition metal ion binding;MF:ion binding;MF:catalytic activity;MF:molecular_function;MF:binding;MF:metal ion binding;MF:zinc ion binding;	------
Os02t0817900-01	pep chromosome:IRGSP-1.0:2:35091247:35099291:-1 gene:Os02g0817900 transcript:Os02t0817900-01 gene_biotype:protein_coding transcript_biotype:protein_coding gene_symbol:CYP97A4 description:Cytochrome P450 family protein	up	yes	BP:cellular biosynthetic process;BP:lipid metabolic process;BP:organic substance biosynthetic process;BP:pigment metabolic process;BP:tetraterpenoid biosynthetic process;BP:tetraterpenoid metabolic process;BP:organic substance metabolic process;BP:xanthophyll metabolic process;BP:xanthophyll biosynthetic process;BP:terpenoid metabolic process;BP:isoprenoid metabolic process;BP:cellular process;BP…	Biosynthesis of secondary metabolites;Carotenoid biosynthesis;Metabolic pathways
Os04t0657500-01	pep chromosome:IRGSP-1.0:4:33530289:33533734:1 gene:Os04g0657500 transcript:Os04t0657500-01 gene_biotype:protein_coding transcript_biotype:protein_coding description:Lipase, class 3 family protein	up	yes	BP:organic substance metabolic process;BP:primary metabolic process;BP:lipid metabolic process;BP:metabolic process;BP:biological_process;CC:integral component of membrane;CC:cellular_component;CC:intrinsic component of membrane;CC:cellular anatomical entity;MF:hydrolase activity;MF:triglyceride lipase activity;MF:hydrolase activity, acting on ester bonds;MF:carboxylic ester hydrolase activity;MF…	------
Os04t0680400-01	pep chromosome:IRGSP-1.0:4:34738022:34742715:1 gene:Os04g0680400 transcript:Os04t0680400-01 gene_biotype:protein_coding transcript_biotype:protein_coding gene_symbol:OsALN description:Allantoinase (EC:3.5.2.5), Ureide metabolism, Nitrogen molecular senso	up	yes	BP:response to extracellular stimulus;BP:response to stress;BP:response to nutrient levels;BP:cellular catabolic process;BP:cellular nitrogen compound metabolic process;BP:nitrogen compound metabolic process;BP:response to starvation;BP:purine-containing compound metabolic process;BP:nucleobase catabolic process;BP:purine-containing compound catabolic process;BP:organic cyclic compound metabolic …	Pyrimidine metabolism;beta-Alanine metabolism;Pantothenate and CoA biosynthesis;Purine metabolism;Metabolic pathways
Os01t0705300-01	pep chromosome:IRGSP-1.0:1:29240068:29246825:-1 gene:Os01g0705300 transcript:Os01t0705300-01 gene_biotype:protein_coding transcript_biotype:protein_coding description:Similar to PDE225_PTAC7	up	yes	BP:RNA biosynthetic process;BP:nucleobase-containing compound metabolic process;BP:nucleic acid metabolic process;BP:cellular biosynthetic process;BP:cellular nitrogen compound metabolic process;BP:nitrogen compound metabolic process;BP:organic cyclic compound biosynthetic process;BP:nucleic acid-templated transcription;BP:organic substance biosynthetic process;BP:organic substance metabolic proc…	------
Os04t0111200-01	pep chromosome:IRGSP-1.0:4:646206:647358:-1 gene:Os04g0111200 transcript:Os04t0111200-01 gene_biotype:protein_coding transcript_biotype:protein_coding description:Similar to ATP sulfurylase	up	yes	BP:sulfate assimilation;BP:sulfur compound metabolic process;BP:cellular process;BP:biological_process;BP:metabolic process;BP:cellular metabolic process;MF:purine ribonucleoside triphosphate binding;MF:molecular_function;MF:binding;MF:ion binding;MF:heterocyclic compound binding;MF:nucleoside phosphate binding;MF:anion binding;MF:nucleotide binding;MF:transferase activity;MF:sulfate adenylyltran…	Sulfur metabolism;Biosynthesis of secondary metabolites;Purine metabolism;Selenocompound metabolism;Metabolic pathways;Monobactam biosynthesis
Os08t0483200-01	pep chromosome:IRGSP-1.0:8:23871195:23876192:-1 gene:Os08g0483200 transcript:Os08t0483200-01 gene_biotype:protein_coding transcript_biotype:protein_coding description:Nucleotide-binding, alpha-beta plait domain containing protein	up	yes	MF:organic cyclic compound binding;MF:molecular_function;MF:binding;MF:nucleic acid binding;MF:heterocyclic compound binding;MF:RNA binding;	RNA degradation;mRNA surveillance pathway
Os03t0725100-01	pep chromosome:IRGSP-1.0:3:29474212:29477432:1 gene:Os03g0725100 transcript:Os03t0725100-01 gene_biotype:protein_coding transcript_biotype:protein_coding description:Conserved hypothetical protein	up	yes	BP:cellular macromolecule biosynthetic process;BP:cellular amide metabolic process;BP:nucleobase-containing compound metabolic process;BP:cellular biosynthetic process;BP:macromolecule metabolic process;BP:organic cyclic compound metabolic process;BP:organic substance biosynthetic process;BP:nucleic acid metabolic process;BP:cellular nitrogen compound biosynthetic process;BP:cellular macromolecul…	------
Os03t0376600-01	pep chromosome:IRGSP-1.0:3:14866657:14868757:-1 gene:Os03g0376600 transcript:Os03t0376600-01 gene_biotype:protein_coding transcript_biotype:protein_coding description:Similar to 29 kDa	up	yes	BP:nucleic acid metabolic process;BP:cellular nitrogen compound metabolic process;BP:nitrogen compound metabolic process;BP:ncRNA metabolic process;BP:organic cyclic compound metabolic process;BP:nucleobase-containing compound metabolic process;BP:organic substance metabolic process;BP:rRNA processing;BP:ncRNA processing;BP:cellular process;BP:cellular aromatic compound metabolic process;BP:biolo…	------
cds-CAA33989.1	pep chromosome:IRGSP-1.0:Pt:29540:30250:1 gene:gene-rps2 transcript:transcript-rps2 gene_biotype:protein_coding transcript_biotype:protein_coding	up	yes	BP:cellular biosynthetic process;BP:nitrogen compound metabolic process;BP:cellular macromolecule biosynthetic process;BP:organic substance biosynthetic process;BP:cellular nitrogen compound biosynthetic process;BP:cellular macromolecule metabolic process;BP:peptide biosynthetic process;BP:organic substance metabolic process;BP:amide biosynthetic process;BP:cellular process;BP:biosynthetic proces…	Ribosome
cds-CAA33979.1	pep chromosome:IRGSP-1.0:Pt:74330:75343:-1 gene:gene-rpoA transcript:transcript-rpoA gene_biotype:protein_coding transcript_biotype:protein_coding	up	yes	BP:organonitrogen compound biosynthetic process;BP:primary metabolic process;BP:nucleobase-containing compound metabolic process;BP:metabolic process;BP:cellular biosynthetic process;BP:nucleic acid-templated transcription;BP:RNA biosynthetic process;BP:organic substance biosynthetic process;BP:organonitrogen compound metabolic process;BP:cellular macromolecule metabolic process;BP:organic cyclic…	RNA polymerase
Os07t0631900-01	pep chromosome:IRGSP-1.0:7:26211749:26213842:1 gene:Os07g0631900 transcript:Os07t0631900-01 gene_biotype:protein_coding transcript_biotype:protein_coding description:Nucleotide-binding, alpha-beta plait domain containing protein	up	yes	BP:nucleic acid metabolic process;BP:cellular nitrogen compound metabolic process;BP:nitrogen compound metabolic process;BP:ncRNA metabolic process;BP:organic cyclic compound metabolic process;BP:nucleobase-containing compound metabolic process;BP:organic substance metabolic process;BP:rRNA processing;BP:ncRNA processing;BP:cellular process;BP:cellular aromatic compound metabolic process;BP:biolo…	------
Os07t0509700-01	pep chromosome:IRGSP-1.0:7:19405852:19407067:-1 gene:Os07g0509700 transcript:Os07t0509700-01 gene_biotype:protein_coding transcript_biotype:protein_coding description:Peptidase S16, lon N-terminal domain containing protein	up	yes	------	------
Os01t0924400-01	pep chromosome:IRGSP-1.0:1:40477240:40479093:1 gene:Os01g0924400 transcript:Os01t0924400-01 gene_biotype:protein_coding transcript_biotype:protein_coding gene_symbol:OsTCP6 description:Similar to Auxin-induced basic	up	yes	CC:intracellular membrane-bounded organelle;CC:nucleus;CC:organelle;CC:cellular_component;CC:intracellular organelle;CC:membrane-bounded organelle;CC:cellular anatomical entity;MF:sequence-specific DNA binding;MF:transcription factor activity, sequence-specific DNA binding;MF:organic cyclic compound binding;MF:molecular_function;MF:binding;MF:nucleic acid binding;MF:DNA binding;MF:heterocyclic co…	------
Os11t0151400-01	pep chromosome:IRGSP-1.0:11:2390496:2392366:-1 gene:Os11g0151400 transcript:Os11t0151400-01 gene_biotype:protein_coding transcript_biotype:protein_coding gene_symbol:OsCYP94C2 description:Cytochrome P450 family protein	up	yes	CC:integral component of membrane;CC:cellular_component;CC:cellular anatomical entity;CC:intrinsic component of membrane;MF:cation binding;MF:monooxygenase activity;MF:heme binding;MF:transition metal ion binding;MF:tetrapyrrole binding;MF:organic cyclic compound binding;MF:oxidoreductase activity, acting on paired donors, with incorporation or reduction of molecular oxygen;MF:ion binding;MF:cata…	------
cds-CAA33987.1	pep chromosome:IRGSP-1.0:Pt:22479:24527:1 gene:gene-rpoC1 transcript:transcript-rpoC1 gene_biotype:protein_coding transcript_biotype:protein_coding	up	yes	BP:RNA biosynthetic process;BP:nucleic acid metabolic process;BP:cellular biosynthetic process;BP:cellular nitrogen compound metabolic process;BP:nitrogen compound metabolic process;BP:organic cyclic compound biosynthetic process;BP:organic cyclic compound metabolic process;BP:organic substance biosynthetic process;BP:organic substance metabolic process;BP:nucleic acid-templated transcription;BP:…	RNA polymerase
Os01t0861700-00	pep chromosome:IRGSP-1.0:1:37303624:37307696:1 gene:Os01g0861700 transcript:Os01t0861700-00 gene_biotype:protein_coding transcript_biotype:protein_coding gene_symbol:OsHORZ1 description:Hypothetical conserved gene	up	yes	BP:ion homeostasis;BP:transition metal ion homeostasis;BP:chemical homeostasis;BP:homeostatic process;BP:inorganic ion homeostasis;BP:iron ion homeostasis;BP:biological regulation;BP:metal ion homeostasis;BP:cation homeostasis;BP:biological_process;BP:regulation of biological quality;	------
Os10t0389200-01	pep chromosome:IRGSP-1.0:10:12886331:12888289:-1 gene:Os10g0389200 transcript:Os10t0389200-01 gene_biotype:protein_coding transcript_biotype:protein_coding gene_symbol:OsRCCR1 description:Red chlorophyll catabolite reductase, Leaf senescence, Wound response	up	yes	BP:porphyrin-containing compound metabolic process;BP:cellular catabolic process;BP:cellular nitrogen compound metabolic process;BP:nitrogen compound metabolic process;BP:organic cyclic compound metabolic process;BP:organic cyclic compound catabolic process;BP:chlorophyll catabolic process;BP:chlorophyll metabolic process;BP:pigment metabolic process;BP:catabolic process;BP:porphyrin-containing c…	Biosynthesis of secondary metabolites;Porphyrin metabolism
Os04t0679400-01	pep chromosome:IRGSP-1.0:4:34694372:34696099:-1 gene:Os04g0679400 transcript:Os04t0679400-01 gene_biotype:protein_coding transcript_biotype:protein_coding description:Similar to H0801D08.15 protein	up	yes	------	------
Os09t0532700-01	pep chromosome:IRGSP-1.0:9:20897691:20903515:1 gene:Os09g0532700 transcript:Os09t0532700-01 gene_biotype:protein_coding transcript_biotype:protein_coding description:Rossmann-like alpha/beta/alpha sandwich fold domain containing protein	up	yes	CC:cellular_component;CC:cellular anatomical entity;CC:integral component of membrane;CC:intrinsic component of membrane;MF:lyase activity;MF:catalytic activity;MF:molecular_function;	------
Os06t0708700-02	pep chromosome:IRGSP-1.0:6:29978898:29981930:-1 gene:Os06g0708700 transcript:Os06t0708700-02 gene_biotype:protein_coding transcript_biotype:protein_coding description:Similar to Nodulin-like protein	up	yes	CC:integral component of membrane;CC:membrane;CC:cellular_component;CC:cellular anatomical entity;CC:plasma membrane;CC:intrinsic component of membrane;MF:transporter activity;MF:transmembrane transporter activity;MF:molecular_function;	------
cds-CAA33961.1	pep chromosome:IRGSP-1.0:Pt:59601:60563:1 gene:gene-petA transcript:transcript-petA gene_biotype:protein_coding transcript_biotype:protein_coding	up	yes	BP:cellular process;BP:biological_process;BP:metabolic process;BP:photosynthesis;BP:cellular metabolic process;CC:plastid thylakoid membrane;CC:photosynthetic membrane;CC:integral component of thylakoid membrane;CC:intrinsic component of thylakoid membrane;CC:plastid membrane;CC:membrane-bounded organelle;CC:intrinsic component of membrane;CC:chloroplast thylakoid membrane;CC:plastid;CC:organelle…	Photosynthesis;Metabolic pathways
Os03t0659200-02	pep chromosome:IRGSP-1.0:3:25800489:25801209:1 gene:Os03g0659200 transcript:Os03t0659200-02 gene_biotype:protein_coding transcript_biotype:protein_coding gene_symbol:OsFdC1 description:Similar to Ferredoxin	up	yes	BP:response to radiation;BP:biological_process;BP:response to high light intensity;BP:response to light intensity;BP:response to abiotic stimulus;BP:response to stimulus;BP:response to light stimulus;CC:intracellular organelle;CC:membrane-bounded organelle;CC:organelle;CC:plastid;CC:cellular anatomical entity;CC:chloroplast;CC:intracellular membrane-bounded organelle;CC:cellular_component;MF:mole…	Photosynthesis;Metabolic pathways
Os03t0131200-02	pep chromosome:IRGSP-1.0:3:1787713:1790659:-1 gene:Os03g0131200 transcript:Os03t0131200-02 gene_biotype:protein_coding transcript_biotype:protein_coding gene_symbol:CATC description:Catalase, Hydrogen peroxide-induced leaf cell deat	up	yes	BP:response to external biotic stimulus;BP:interspecies interaction between organisms;BP:rhythmic process;BP:response to salt;BP:cellular homeostasis;BP:response to metal ion;BP:response to biotic stimulus;BP:response to inorganic substance;BP:response to other organism;BP:response to organic substance;BP:organonitrogen compound metabolic process;BP:response to external stimulus;BP:cellular biosy…	Glyoxylate and dicarboxylate metabolism;Peroxisome;Tryptophan metabolism;Carbon metabolism;Biosynthesis of secondary metabolites;Metabolic pathways;MAPK signaling pathway - plant
Os12t0485000-02	pep chromosome:IRGSP-1.0:12:17924596:17931646:-1 gene:Os12g0485000 transcript:Os12t0485000-02 gene_biotype:protein_coding transcript_biotype:protein_coding description:Similar to O-sialoglycoprotein endopeptidase	up	yes	BP:RNA modification;BP:nucleic acid metabolic process;BP:nitrogen compound metabolic process;BP:ncRNA metabolic process;BP:ncRNA processing;BP:organic cyclic compound metabolic process;BP:tRNA threonylcarbamoyladenosine modification;BP:organic substance metabolic process;BP:tRNA modification;BP:proteolysis;BP:tRNA processing;BP:nucleobase-containing compound metabolic process;BP:cellular aromatic…	------
Os04t0445700-01	pep chromosome:IRGSP-1.0:4:22216936:22221343:-1 gene:Os04g0445700 transcript:Os04t0445700-01 gene_biotype:protein_coding transcript_biotype:protein_coding description:Similar to OSIGBa0140O07.8 protein	up	yes	BP:fatty acid biosynthetic process;BP:fatty acid metabolic process;BP:carboxylic acid metabolic process;BP:cellular biosynthetic process;BP:small molecule metabolic process;BP:small molecule biosynthetic process;BP:monocarboxylic acid biosynthetic process;BP:organic substance biosynthetic process;BP:organic substance metabolic process;BP:lipid metabolic process;BP:cellular process;BP:monocarboxyl…	Biosynthesis of cofactors;Fatty acid biosynthesis;Fatty acid metabolism;Biotin metabolism;Metabolic pathways
Os12t0566200-01	pep chromosome:IRGSP-1.0:12:23271514:23272915:1 gene:Os12g0566200 transcript:Os12t0566200-01 gene_biotype:protein_coding transcript_biotype:protein_coding description:Conserved hypothetical protein	up	yes	BP:regulation of metabolic process;BP:regulation of macromolecule metabolic process;BP:regulation of gene expression, epigenetic;BP:regulation of gene expression;BP:biological regulation;BP:biological_process;BP:regulation of biological process;	------
Os03t0574600-01	pep chromosome:IRGSP-1.0:3:20961329:20962190:-1 gene:Os03g0574600 transcript:Os03t0574600-01 gene_biotype:protein_coding transcript_biotype:protein_coding description:Conserved hypothetical protein	up	yes	MF:cation binding;MF:transition metal ion binding;MF:organic cyclic compound binding;MF:ion binding;MF:molecular_function;MF:binding;MF:nucleic acid binding;MF:metal ion binding;MF:heterocyclic compound binding;MF:zinc ion binding;	------
Os03t0395600-01	pep chromosome:IRGSP-1.0:3:15961594:15966591:1 gene:Os03g0395600 transcript:Os03t0395600-01 gene_biotype:protein_coding transcript_biotype:protein_coding description:Conserved hypothetical protein	up	yes	------	------
Os03t0137600-02	pep chromosome:IRGSP-1.0:3:2073482:2074942:1 gene:Os03g0137600 transcript:Os03t0137600-02 gene_biotype:protein_coding transcript_biotype:protein_coding description:Conserved hypothetical protein	up	yes	CC:cellular_component;CC:integral component of membrane;CC:cellular anatomical entity;CC:intrinsic component of membrane;	------
Os01t0265200-01	pep chromosome:IRGSP-1.0:1:9024970:9028874:-1 gene:Os01g0265200 transcript:Os01t0265200-01 gene_biotype:protein_coding transcript_biotype:protein_coding gene_symbol:OsPAPST1 description:Mitochondrial carrier protein, Early leaf developmen	up	yes	BP:anion transport;BP:transmembrane transport;BP:nitrogen compound transport;BP:organic substance transport;BP:cellular process;BP:organophosphate ester transport;BP:ion transport;BP:transport;BP:organic anion transport;BP:biological_process;BP:establishment of localization;BP:localization;CC:membrane;CC:photosynthetic membrane;CC:intrinsic component of membrane;CC:cellular anatomical entity;CC:t…	------
Os01t0959900-02	pep chromosome:IRGSP-1.0:1:42312184:42313573:1 gene:Os01g0959900 transcript:Os01t0959900-02 gene_biotype:protein_coding transcript_biotype:protein_coding description:Similar to predicted protein	up	yes	BP:NADH dehydrogenase comple;BP:cellular component assembly;BP:macromolecular complex subunit organization;BP:NA;BP:cellular process;BP:NADH dehydrogenase complex assembly;BP:cellular component organization;BP:macromolecular complex assembly;BP:biological_process;BP:cellular component organization or biogenesis;CC:membrane;CC:cellular_component;CC:cellular anatomical entity;CC:plasma membrane;MF:…	------
Os03t0387900-01	pep chromosome:IRGSP-1.0:3:15467843:15473834:1 gene:Os03g0387900 transcript:Os03t0387900-01 gene_biotype:protein_coding transcript_biotype:protein_coding description:Conserved hypothetical protein	up	yes	BP:regulation of nucleobase-containing compound metabolic process;BP:regulation of primary metabolic process;BP:regulation of metabolic process;BP:rhythmic process;BP:regulation of macromolecule metabolic process;BP:regulation of cellular biosynthetic process;BP:regulation of cellular metabolic process;BP:regulation of RNA metabolic process;BP:regulation of biosynthetic process;BP:regulation of n…	------
Os08t0158900-01	pep chromosome:IRGSP-1.0:8:3432154:3438225:-1 gene:Os08g0158900 transcript:Os08t0158900-01 gene_biotype:protein_coding transcript_biotype:protein_coding description:GTP1/OBG domain containing protein	up	yes	BP:cellular component organization or biogenesis;BP:ribosomal large subunit biogenesis;BP:ribonucleoprotein complex biogenesis;BP:cellular process;BP:biological_process;BP:cellular component biogenesis;CC:intracellular organelle;CC:non-membrane-bounded organelle;CC:organelle;CC:nucleolus;CC:cellular anatomical entity;CC:intracellular non-membrane-bounded organelle;CC:cellular_component;MF:purine …	Ribosome biogenesis in eukaryotes
Os01t0500900-01	pep chromosome:IRGSP-1.0:1:17301967:17303705:1 gene:Os01g0500900 transcript:Os01t0500900-01 gene_biotype:protein_coding transcript_biotype:protein_coding description:Rossmann-like alpha/beta/alpha sandwich fold domain containing protein	up	yes	BP:tyrosyl-tRNA aminoacylation;BP:carboxylic acid metabolic process;BP:nucleic acid metabolic process;BP:embryo development;BP:cellular nitrogen compound metabolic process;BP:nitrogen compound metabolic process;BP:small molecule metabolic process;BP:ncRNA metabolic process;BP:embryo development ending in seed dormancy;BP:organic cyclic compound metabolic process;BP:nucleobase-containing compound …	Aminoacyl-tRNA biosynthesis
Os01t0830000-01	pep chromosome:IRGSP-1.0:1:35505513:35508520:-1 gene:Os01g0830000 transcript:Os01t0830000-01 gene_biotype:protein_coding transcript_biotype:protein_coding gene_symbol:OsABCI5 description:Similar to Plastid sufB	up	yes	BP:cellular component assembly;BP:cellular process;BP:cellular metabolic process;BP:iron-sulfur cluster assembly;BP:metallo-sulfur cluster assembly;BP:sulfur compound metabolic process;BP:cellular component organization;BP:metabolic process;BP:biological_process;BP:cellular component organization or biogenesis;	------
Os08t0469050-00	pep chromosome:IRGSP-1.0:8:23069173:23070504:-1 gene:Os08g0469050 transcript:Os08t0469050-00 gene_biotype:protein_coding transcript_biotype:protein_coding description:Conserved hypothetical protein	up	yes	------	------
Os01t0720500-01	pep chromosome:IRGSP-1.0:1:30030998:30032054:1 gene:Os01g0720500 transcript:Os01t0720500-01 gene_biotype:protein_coding transcript_biotype:protein_coding gene_symbol:Lhcb1.1 description:Similar to Type I	up	yes	BP:response to radiation;BP:generation of precursor metabolites and energy;BP:photosynthesis;BP:cellular process;BP:photosynthesis, light harvesting in photosystem I;BP:biological_process;BP:metabolic process;BP:photosynthesis, light harvesting;BP:response to abiotic stimulus;BP:response to light stimulus;BP:response to stimulus;BP:cellular metabolic process;CC:plastid thylakoid membrane;CC:photo…	Photosynthesis - antenna proteins;Metabolic pathways
Os12t0189400-01	pep chromosome:IRGSP-1.0:12:4506779:4507716:1 gene:Os12g0189400 transcript:Os12t0189400-01 gene_biotype:protein_coding transcript_biotype:protein_coding gene_symbol:PsaN description:Similar to Photosystem I	up	yes	BP:cellular process;BP:cellular metabolic process;BP:photosynthesis;BP:biological_process;BP:metabolic process;CC:organelle;CC:plastid;CC:macromolecular complex;CC:intracellular membrane-bounded organelle;CC:photosystem;CC:chloroplast thylakoid membrane protein complex;CC:cellular_component;CC:membrane protein complex;CC:intracellular organelle;CC:photosystem I;CC:membrane-bounded organelle;CC:ch…	Photosynthesis;Metabolic pathways
Os02t0781400-02	pep chromosome:IRGSP-1.0:2:33114782:33117303:-1 gene:Os02g0781400 transcript:Os02t0781400-02 gene_biotype:protein_coding transcript_biotype:protein_coding description:Similar to 20 kDa	up	yes	BP:protein folding;BP:'de novo' protein folding;BP:positive regulation of catalytic activity;BP:regulation of oxidoreductase activity;BP:regulation of superoxide dismutase activity;BP:'de novo' posttranslational protein folding;BP:chaperone mediated protein folding requiring cofactor;BP:biological regulation;BP:positive regulation of molecular function;BP:regulation of molecular function;BP:cellu…	------
Os03t0215900-01	pep chromosome:IRGSP-1.0:3:6089248:6091523:-1 gene:Os03g0215900 transcript:Os03t0215900-01 gene_biotype:protein_coding transcript_biotype:protein_coding gene_symbol:OsPPR676 description:Plastid-localized pentatricopeptide repeat (PPR) protein, Plant growth and pollen developmen	up	yes	BP:positive regulation of cellular amide metabolic process;BP:regulation of primary metabolic process;BP:regulation of metabolic process;BP:positive regulation of cellular biosynthetic process;BP:regulation of cellular macromolecule biosynthetic process;BP:positive regulation of cellular metabolic process;BP:regulation of cellular metabolic process;BP:nucleic acid metabolic process;BP:cellular ni…	------
Os09t0439500-01	pep chromosome:IRGSP-1.0:9:16287916:16290736:1 gene:Os09g0439500 transcript:Os09t0439500-01 gene_biotype:protein_coding transcript_biotype:protein_coding gene_symbol:Lhca6 description:Similar to Type II	up	yes	BP:response to radiation;BP:generation of precursor metabolites and energy;BP:cellular process;BP:photosynthesis, light harvesting in photosystem I;BP:biological_process;BP:metabolic process;BP:photosynthesis, light harvesting;BP:response to abiotic stimulus;BP:response to light stimulus;BP:response to stimulus;BP:cellular metabolic process;CC:plastid thylakoid membrane;CC:photosynthetic membrane…	Photosynthesis - antenna proteins;Metabolic pathways
Os04t0643000-01	pep chromosome:IRGSP-1.0:4:32726344:32730766:1 gene:Os04g0643000 transcript:Os04t0643000-01 gene_biotype:protein_coding transcript_biotype:protein_coding gene_symbol:OsCUL3b description:Similar to Cullin-3 (CUL-3).	up	yes	BP:cellular catabolic process;BP:nitrogen compound metabolic process;BP:modification-dependent macromolecule catabolic process;BP:organic substance catabolic process;BP:cellular macromolecule catabolic process;BP:cellular macromolecule metabolic process;BP:organic substance metabolic process;BP:proteolysis;BP:primary metabolic process;BP:cellular process;BP:modification-dependent protein cataboli…	Protein processing in endoplasmic reticulum;Ubiquitin mediated proteolysis;Nucleotide excision repair
Os08t0130500-01	pep chromosome:IRGSP-1.0:8:1720421:1723137:-1 gene:Os08g0130500 transcript:Os08t0130500-01 gene_biotype:protein_coding transcript_biotype:protein_coding gene_symbol:YK704 description:60S acidic ribosomal protein P0	up	yes	BP:cellular component assembly;BP:cellular macromolecule biosynthetic process;BP:macromolecular complex subunit organization;BP:nitrogen compound metabolic process;BP:cellular biosynthetic process;BP:cellular component organization or biogenesis;BP:ribosomal large subunit assembly;BP:organic substance biosynthetic process;BP:ribonucleoprotein complex subunit organization;BP:cellular nitrogen comp…	Ribosome
Os02t0815400-01	pep chromosome:IRGSP-1.0:2:34926649:34929340:1 gene:Os02g0815400 transcript:Os02t0815400-01 gene_biotype:protein_coding transcript_biotype:protein_coding description:Similar to Tfm5 protein	up	yes	CC:cellular_component;CC:integral component of membrane;CC:cellular anatomical entity;CC:intrinsic component of membrane;	------
Os12t0244100-01	pep chromosome:IRGSP-1.0:12:7986193:7991848:1 gene:Os12g0244100 transcript:Os12t0244100-01 gene_biotype:protein_coding transcript_biotype:protein_coding gene_symbol:OsHsp70CP2 description:Similar to Heat shock	up	yes	CC:organelle;CC:intracellular organelle;CC:membrane-bounded organelle;CC:plastid;CC:chloroplast;CC:intracellular membrane-bounded organelle;CC:cellular_component;CC:cellular anatomical entity;MF:purine ribonucleoside triphosphate binding;MF:molecular_function;MF:binding;MF:ion binding;MF:heterocyclic compound binding;MF:nucleoside phosphate binding;MF:anion binding;MF:unfolded protein binding;MF:…	Protein processing in endoplasmic reticulum;RNA degradation;Endocytosis;Spliceosome
Os10t0533100-01	pep chromosome:IRGSP-1.0:10:20729504:20730454:-1 gene:Os10g0533100 transcript:Os10t0533100-01 gene_biotype:protein_coding transcript_biotype:protein_coding description:Similar to ABC-type Co2+	up	yes	CC:cellular_component;CC:integral component of membrane;CC:cellular anatomical entity;CC:intrinsic component of membrane;	------
Os02t0623500-01	pep chromosome:IRGSP-1.0:2:24848196:24860061:-1 gene:Os02g0623500 transcript:Os02t0623500-01 gene_biotype:protein_coding transcript_biotype:protein_coding description:Lysyl-tRNA synthetase, class II domain containing protein	up	yes	BP:anatomical structure development;BP:lysyl-tRNA aminoacylation;BP:carboxylic acid metabolic process;BP:nucleic acid metabolic process;BP:cellular nitrogen compound metabolic process;BP:nitrogen compound metabolic process;BP:plant ovule development;BP:ncRNA metabolic process;BP:organic cyclic compound metabolic process;BP:nucleobase-containing compound metabolic process;BP:reproductive process;B…	Aminoacyl-tRNA biosynthesis
Os02t0125700-01	pep chromosome:IRGSP-1.0:2:1344678:1347023:1 gene:Os02g0125700 transcript:Os02t0125700-01 gene_biotype:protein_coding transcript_biotype:protein_coding gene_symbol:OsLIL3 description:Similar to lil3 protein	up	yes	BP:oligosaccharide metabolic process;BP:oligosaccharide catabolic process;BP:cellular catabolic process;BP:organic substance catabolic process;BP:cellular carbohydrate metabolic process;BP:catabolic process;BP:disaccharide metabolic process;BP:sucrose metabolic process;BP:sucrose catabolic process;BP:organic substance metabolic process;BP:disaccharide catabolic process;BP:cellular process;BP:biol…	------
Os02t0600200-01	pep chromosome:IRGSP-1.0:2:23465969:23468038:-1 gene:Os02g0600200 transcript:Os02t0600200-01 gene_biotype:protein_coding transcript_biotype:protein_coding description:IQ calmodulin-binding region domain containing protein	up	yes	MF:catalytic activity;MF:transferase activity;MF:UDP-glycosyltransferase activity;MF:molecular_function;MF:transferase activity, transferring glycosyl groups;	------
Os02t0744900-01	pep chromosome:IRGSP-1.0:2:31246225:31248801:1 gene:Os02g0744900 transcript:Os02t0744900-01 gene_biotype:protein_coding transcript_biotype:protein_coding gene_symbol:LYL1 description:Geranylgeranyl reductase (EC:1.3.1.83), Chlorophyll and alpha-tocopherol synthesis, Response to light stress, Protection of photooxidative damag	up	yes	BP:porphyrin-containing compound metabolic process;BP:porphyrin-containing compound biosynthetic process;BP:cellular biosynthetic process;BP:cellular nitrogen compound metabolic process;BP:nitrogen compound metabolic process;BP:small molecule biosynthetic process;BP:vitamin biosynthetic process;BP:organic cyclic compound biosynthetic process;BP:organic cyclic compound metabolic process;BP:organic…	Terpenoid backbone biosynthesis;Porphyrin metabolism;Biosynthesis of secondary metabolites;Metabolic pathways
Os08t0262500-01	pep chromosome:IRGSP-1.0:8:9921522:9923218:1 gene:Os08g0262500 transcript:Os08t0262500-01 gene_biotype:protein_coding transcript_biotype:protein_coding gene_symbol:OsCYP96B8 description:Cytochrome P450 family protein	up	yes	CC:integral component of membrane;CC:cellular_component;CC:cellular anatomical entity;CC:intrinsic component of membrane;MF:cation binding;MF:monooxygenase activity;MF:heme binding;MF:transition metal ion binding;MF:tetrapyrrole binding;MF:organic cyclic compound binding;MF:oxidoreductase activity, acting on paired donors, with incorporation or reduction of molecular oxygen;MF:ion binding;MF:cata…	------
Os04t0448900-00	pep chromosome:IRGSP-1.0:4:22369763:22376615:1 gene:Os04g0448900 transcript:Os04t0448900-00 gene_biotype:protein_coding transcript_biotype:protein_coding gene_symbol:OsABA1 description:Similar to Zeaxanthin epoxidase	up	yes	BP:small molecule metabolic process;BP:small molecule biosynthetic process;BP:tertiary alcohol metabolic process;BP:tertiary alcohol biosynthetic process;BP:pigment metabolic process;BP:tetraterpenoid metabolic process;BP:apocarotenoid metabolic process;BP:sesquiterpenoid biosynthetic process;BP:abscisic acid biosynthetic process;BP:abscisic acid metabolic process;BP:monocarboxylic acid metabolic…	Biosynthesis of secondary metabolites;Carotenoid biosynthesis;Metabolic pathways
cds-BAC19892.2	pep chromosome:IRGSP-1.0:Mt:321368:321886:-1 gene:gene-rps1 transcript:transcript-rps1 gene_biotype:protein_coding transcript_biotype:protein_coding	up	yes	CC:ribosome;CC:intracellular non-membrane-bounded organelle;CC:integral component of membrane;CC:mitochondrion;CC:cellular_component;CC:intracellular organelle;CC:non-membrane-bounded organelle;CC:intrinsic component of membrane;CC:membrane-bounded organelle;CC:organelle;CC:cellular anatomical entity;CC:intracellular membrane-bounded organelle;	------
Os05t0540900-01	pep chromosome:IRGSP-1.0:5:26858393:26859779:-1 gene:Os05g0540900 transcript:Os05t0540900-01 gene_biotype:protein_coding transcript_biotype:protein_coding description:Conserved hypothetical protein	up	yes	CC:cellular_component;CC:integral component of membrane;CC:cellular anatomical entity;CC:intrinsic component of membrane;	------
Os01t0878700-02	pep chromosome:IRGSP-1.0:1:38133475:38137770:-1 gene:Os01g0878700 transcript:Os01t0878700-02 gene_biotype:protein_coding transcript_biotype:protein_coding gene_symbol:OsAAP10D description:Amino acid transporter, transmembrane domain containing protein	up	yes	BP:amino acid transport;BP:organic acid transmembrane transport;BP:carboxylic acid transmembrane transport;BP:localization;BP:nitrogen compound transport;BP:cellular process;BP:organic acid transport;BP:transport;BP:biological_process;BP:establishment of localization;BP:transmembrane transport;BP:organic substance transport;BP:amino acid transmembrane transport;CC:intrinsic component of membrane;…	------
Os08t0114100-01	pep chromosome:IRGSP-1.0:8:751421:753191:1 gene:Os08g0114100 transcript:Os08t0114100-01 gene_biotype:protein_coding transcript_biotype:protein_coding description:Conserved hypothetical protein	up	yes	MF:cation binding;MF:isomerase activity;MF:transition metal ion binding;MF:ion binding;MF:catalytic activity;MF:molecular_function;MF:binding;MF:iron ion binding;MF:metal ion binding;	Biosynthesis of secondary metabolites;Carotenoid biosynthesis
Os01t0279100-01	pep chromosome:IRGSP-1.0:1:9874379:9876678:1 gene:Os01g0279100 transcript:Os01t0279100-01 gene_biotype:protein_coding transcript_biotype:protein_coding gene_symbol:OsCRD1 description:Subunit of magnesium-protoporphyrin IX monomethyl ester cyclase (EC:1.14.13.81), Core component of FLU-YGL8-LCAA-POR complex, Chlorophyll biosynthesis, Chloroplast developmen	up	yes	BP:regulation of metabolic process;BP:regulation of cellular metabolic process;BP:porphyrin-containing compound metabolic process;BP:porphyrin-containing compound biosynthetic process;BP:chloroplast organization;BP:cellular biosynthetic process;BP:cellular nitrogen compound metabolic process;BP:nitrogen compound metabolic process;BP:organic cyclic compound biosynthetic process;BP:regulation of bi…	Porphyrin metabolism;Biosynthesis of secondary metabolites;Metabolic pathways
Os02t0267000-01	pep chromosome:IRGSP-1.0:2:9544181:9550570:1 gene:Os02g0267000 transcript:Os02t0267000-01 gene_biotype:protein_coding transcript_biotype:protein_coding description:Similar to Signal peptidase	up	yes	BP:membrane organization;BP:cellular nitrogen compound metabolic process;BP:nitrogen compound metabolic process;BP:thylakoid membrane organization;BP:cellular component organization;BP:organic substance metabolic process;BP:cellular component organization or biogenesis;BP:proteolysis;BP:cellular process;BP:signal peptide processing;BP:biological_process;BP:metabolic process;BP:protein processing;…	Protein export
Os04t0396800-01	pep chromosome:IRGSP-1.0:4:19591901:19595239:1 gene:Os04g0396800 transcript:Os04t0396800-01 gene_biotype:protein_coding transcript_biotype:protein_coding gene_symbol:OsSCP24 description:Peptidase S10, serine carboxypeptidase family protein	up	yes	BP:primary metabolic process;BP:organonitrogen compound metabolic process;BP:protein metabolic process;BP:macromolecule metabolic process;BP:organic substance metabolic process;BP:nitrogen compound metabolic process;BP:biological_process;BP:metabolic process;BP:proteolysis;MF:molecular_function;MF:exopeptidase activity;MF:hydrolase activity;MF:carboxypeptidase activity;MF:catalytic activity, acti…	------
Os06t0132300-01	pep chromosome:IRGSP-1.0:6:1731821:1732565:-1 gene:Os06g0132300 transcript:Os06t0132300-01 gene_biotype:protein_coding transcript_biotype:protein_coding description:Conserved hypothetical protein	up	yes	------	------
Os07t0148900-01	pep chromosome:IRGSP-1.0:7:2546465:2547298:1 gene:Os07g0148900 transcript:Os07t0148900-01 gene_biotype:protein_coding transcript_biotype:protein_coding gene_symbol:PsaK description:Photosystem I protein-like protein	up	yes	BP:cellular process;BP:cellular metabolic process;BP:biological_process;BP:metabolic process;BP:photosynthesis;CC:plastid;CC:photosystem I;CC:intracellular membrane-bounded organelle;CC:photosystem;CC:integral component of membrane;CC:organelle;CC:cellular_component;CC:membrane protein complex;CC:intracellular organelle;CC:intrinsic component of membrane;CC:macromolecular complex;CC:membrane-boun…	Photosynthesis;Metabolic pathways
Os11t0546300-01	pep chromosome:IRGSP-1.0:11:20144609:20147897:-1 gene:Os11g0546300 transcript:Os11t0546300-01 gene_biotype:protein_coding transcript_biotype:protein_coding gene_symbol:OspPLAV description:Patatin family protein	up	yes	BP:acylglycerol metabolic process;BP:neutral lipid metabolic process;BP:homeostatic process;BP:cellular lipid catabolic process;BP:cellular lipid metabolic process;BP:organic substance catabolic process;BP:lipid catabolic process;BP:organic substance metabolic process;BP:biological regulation;BP:acylglycerol catabolic process;BP:regulation of biological quality;BP:neutral lipid catabolic process;…	------
Os05t0411200-02	pep chromosome:IRGSP-1.0:5:20102713:20112210:-1 gene:Os05g0411200 transcript:Os05t0411200-02 gene_biotype:protein_coding transcript_biotype:protein_coding gene_symbol:TCD5 description:Similar to electron carrier/	up	yes	MF:anion binding;MF:flavin adenine dinucleotide binding;MF:organic cyclic compound binding;MF:nucleotide binding;MF:small molecule binding;MF:catalytic activity;MF:oxidoreductase activity;MF:molecular_function;MF:FAD binding;MF:ion binding;MF:heterocyclic compound binding;MF:nucleoside phosphate binding;MF:binding;	------
Os05t0186000-02	pep chromosome:IRGSP-1.0:5:5276830:5277760:-1 gene:Os05g0186000 transcript:Os05t0186000-02 gene_biotype:protein_coding transcript_biotype:protein_coding description:Similar to 30S ribosomal	up	yes	BP:cellular biosynthetic process;BP:cellular macromolecule biosynthetic process;BP:cellular component organization or biogenesis;BP:plastid organization;BP:organic substance biosynthetic process;BP:cellular nitrogen compound biosynthetic process;BP:cellular macromolecule metabolic process;BP:peptide biosynthetic process;BP:cellular component organization;BP:organic substance metabolic process;BP:…	------
Os12t0514000-01	pep chromosome:IRGSP-1.0:12:19896368:19898637:-1 gene:Os12g0514000 transcript:Os12t0514000-01 gene_biotype:protein_coding transcript_biotype:protein_coding description:Similar to Sorbitol transporter	up	yes	CC:integral component of membrane;CC:cellular_component;CC:intrinsic component of membrane;CC:cellular anatomical entity;MF:secondary active transmembrane transporter activity;MF:symporter activity;MF:transporter activity;MF:transmembrane transporter activity;MF:molecular_function;MF:carbohydrate transmembrane transporter activity;MF:active transmembrane transporter activity;	------
Os02t0184200-01	pep chromosome:IRGSP-1.0:2:4693892:4695523:-1 gene:Os02g0184200 transcript:Os02t0184200-01 gene_biotype:protein_coding transcript_biotype:protein_coding description:Similar to Vacuolar proton	up	yes	CC:intrinsic component of membrane;CC:cellular_component;CC:integral component of membrane;CC:cellular anatomical entity;MF:molecular_function;MF:inorganic diphosphatase activity;MF:inorganic solute uptake transmembrane transporter activity;MF:hydrogen-translocating pyrophosphatase activity;MF:primary active transmembrane transporter activity;MF:hydrolase activity;MF:transporter activity;MF:catio…	------
Os03t0102100-02	pep chromosome:IRGSP-1.0:3:144652:147750:1 gene:Os03g0102100 transcript:Os03t0102100-02 gene_biotype:protein_coding transcript_biotype:protein_coding description:Similar to formyltetrahydrofolate deformylase	up	yes	BP:nucleoside monophosphate biosynthetic process;BP:one-carbon metabolic process;BP:ribonucleoside monophosphate metabolic process;BP:cellular biosynthetic process;BP:cellular nitrogen compound metabolic process;BP:nucleotide biosynthetic process;BP:small molecule metabolic process;BP:nucleoside monophosphate metabolic process;BP:purine-containing compound metabolic process;BP:purine-containing c…	Glyoxylate and dicarboxylate metabolism;Biosynthesis of secondary metabolites;Purine metabolism;One carbon pool by folate;Metabolic pathways
Os04t0416000-01	pep chromosome:IRGSP-1.0:4:20548896:20550959:1 gene:Os04g0416000 transcript:Os04t0416000-01 gene_biotype:protein_coding transcript_biotype:protein_coding description:Protein of unknown function DUF1279 domain containing protein	up	yes	CC:cellular_component;CC:integral component of membrane;CC:cellular anatomical entity;CC:intrinsic component of membrane;	------
Os05t0348100-01	pep chromosome:IRGSP-1.0:5:16421495:16423179:-1 gene:Os05g0348100 transcript:Os05t0348100-01 gene_biotype:protein_coding transcript_biotype:protein_coding description:Similar to CRR23 ((chlororespiratory	up	yes	CC:thylakoid;CC:integral component of membrane;CC:intracellular;CC:cellular_component;CC:intrinsic component of membrane;CC:cellular anatomical entity;MF:catalytic activity;MF:oxidoreductase activity, acting on NA;MF:molecular_function;MF:oxidoreductase activity, acting on NA;MF:binding;MF:quinone binding;MF:oxidoreductase activity;	------
Os05t0373400-01	pep chromosome:IRGSP-1.0:5:17995247:18001004:1 gene:Os05g0373400 transcript:Os05t0373400-01 gene_biotype:protein_coding transcript_biotype:protein_coding description:Ribonucleoprotein, BRUNO-like domain containing protein	up	yes	CC:cytoplasm;CC:macromolecular complex;CC:intracellular membrane-bounded organelle;CC:nucleus;CC:ribonucleoprotein complex;CC:cellular_component;CC:intracellular organelle;CC:membrane-bounded organelle;CC:organelle;CC:cellular anatomical entity;MF:organic cyclic compound binding;MF:heterocyclic compound binding;MF:molecular_function;MF:RNA binding;MF:nucleic acid binding;MF:mRNA binding;MF:bindin…	------
Os11t0237700-01	pep chromosome:IRGSP-1.0:11:7346265:7348818:-1 gene:Os11g0237700 transcript:Os11t0237700-01 gene_biotype:protein_coding transcript_biotype:protein_coding description:Similar to URF 4-related	up	yes	BP:nucleic acid metabolic process;BP:cellular nitrogen compound metabolic process;BP:nitrogen compound metabolic process;BP:organic cyclic compound metabolic process;BP:nucleobase-containing compound metabolic process;BP:organic substance metabolic process;BP:cellular process;BP:cellular aromatic compound metabolic process;BP:biological_process;BP:metabolic process;BP:heterocycle metabolic proces…	------
Os10t0496900-02	pep chromosome:IRGSP-1.0:10:18900290:18904022:1 gene:Os10g0496900 transcript:Os10t0496900-02 gene_biotype:protein_coding transcript_biotype:protein_coding gene_symbol:FGL description:Similar to Protochlorophyllide reductase	up	yes	BP:porphyrin-containing compound metabolic process;BP:porphyrin-containing compound biosynthetic process;BP:cellular biosynthetic process;BP:cellular nitrogen compound metabolic process;BP:nitrogen compound metabolic process;BP:organic cyclic compound biosynthetic process;BP:photosynthesis;BP:organic cyclic compound metabolic process;BP:organic substance biosynthetic process;BP:chlorophyll metabo…	Porphyrin metabolism;Biosynthesis of secondary metabolites;Metabolic pathways
Os08t0484500-01	pep chromosome:IRGSP-1.0:8:23934860:23938837:-1 gene:Os08g0484500 transcript:Os08t0484500-01 gene_biotype:protein_coding transcript_biotype:protein_coding description:Similar to Phospho-2-dehydro-3-deoxyheptonate aldolase	up	yes	BP:primary metabolic process;BP:carboxylic acid metabolic process;BP:cellular biosynthetic process;BP:nitrogen compound metabolic process;BP:small molecule metabolic process;BP:small molecule biosynthetic process;BP:organic cyclic compound biosynthetic process;BP:organic cyclic compound metabolic process;BP:organic substance biosynthetic process;BP:dicarboxylic acid biosynthetic process;BP:cellul…	Metabolic pathways;Biosynthesis of secondary metabolites;Phenylalanine, tyrosine and tryptophan biosynthesis;Biosynthesis of amino acids
Os07t0685400-01	pep chromosome:IRGSP-1.0:7:29096713:29099758:-1 gene:Os07g0685400 transcript:Os07t0685400-01 gene_biotype:protein_coding transcript_biotype:protein_coding description:Conserved hypothetical protein	up	yes	BP:nucleobase-containing compound transport;BP:RNA transport;BP:nuclear export;BP:nucleocytoplasmic transport;BP:intracellular transport;BP:cellular process;BP:transport;BP:nucleic acid transport;BP:nitrogen compound transport;BP:nuclear transport;BP:biological_process;BP:organic substance transport;BP:establishment of RNA localization;BP:localization;BP:establishment of localization;BP:RNA expor…	Nucleocytoplasmic transport
Os02t0668100-02	pep chromosome:IRGSP-1.0:2:27123046:27124437:-1 gene:Os02g0668100 transcript:Os02t0668100-02 gene_biotype:protein_coding transcript_biotype:protein_coding gene_symbol:OsGGPPS2 description:Similar to Geranylgeranyl-diphosphate synthase	up	yes	BP:terpene biosynthetic process;BP:monoterpene metabolic process;BP:monoterpene biosynthetic process;BP:cellular biosynthetic process;BP:terpene metabolic process;BP:organic substance metabolic process;BP:lipid metabolic process;BP:organic substance biosynthetic process;BP:isoprenoid metabolic process;BP:cellular process;BP:biosynthetic process;BP:biological_process;BP:metabolic process;BP:cellul…	Terpenoid backbone biosynthesis;Biosynthesis of secondary metabolites;Metabolic pathways
Os11t0267400-01	pep chromosome:IRGSP-1.0:11:9193137:9198640:-1 gene:Os11g0267400 transcript:Os11t0267400-01 gene_biotype:protein_coding transcript_biotype:protein_coding gene_symbol:CLPC3 description:Similar to ClpC	up	yes	CC:organelle;CC:intracellular organelle;CC:membrane-bounded organelle;CC:plastid;CC:chloroplast;CC:intracellular membrane-bounded organelle;CC:cellular_component;CC:cellular anatomical entity;MF:purine ribonucleoside triphosphate binding;MF:molecular_function;MF:binding;MF:ATPase activity;MF:ion binding;MF:heterocyclic compound binding;MF:nucleoside phosphate binding;MF:anion binding;MF:nucleotid…	------
Os02t0285300-01	pep chromosome:IRGSP-1.0:2:10715073:10716741:-1 gene:Os02g0285300 transcript:Os02t0285300-01 gene_biotype:protein_coding transcript_biotype:protein_coding gene_symbol:OsDREPP2 description:DREPP plasma membrane polypeptide family protein	up	yes	CC:cellular_component;CC:anchored component of plasma membrane;CC:intrinsic component of membrane;CC:intrinsic component of plasma membrane;CC:cellular anatomical entity;CC:anchored component of membrane;	------
Os01t0581300-01	pep chromosome:IRGSP-1.0:1:22535013:22538645:1 gene:Os01g0581300 transcript:Os01t0581300-01 gene_biotype:protein_coding transcript_biotype:protein_coding gene_symbol:OsLCYe description:Similar to Lycopene epsilon-cyclase	up	yes	BP:terpene biosynthetic process;BP:cellular biosynthetic process;BP:small molecule metabolic process;BP:small molecule biosynthetic process;BP:lipid metabolic process;BP:organic substance biosynthetic process;BP:pigment metabolic process;BP:tetraterpenoid biosynthetic process;BP:quinone biosynthetic process;BP:quinone metabolic process;BP:tetraterpenoid metabolic process;BP:organic substance meta…	Biosynthesis of secondary metabolites;Carotenoid biosynthesis;Metabolic pathways
Os03t0120200-02	pep chromosome:IRGSP-1.0:3:1109246:1112833:-1 gene:Os03g0120200 transcript:Os03t0120200-02 gene_biotype:protein_coding transcript_biotype:protein_coding gene_symbol:OsREM6.2 description:Remorin, C-terminal region domain containing protein	up	yes	------	------
cds-CAA33970.1	pep chromosome:IRGSP-1.0:Pt:65641:66132:1 gene:gene-rps18 transcript:transcript-rps18 gene_biotype:protein_coding transcript_biotype:protein_coding	up	yes	BP:cellular biosynthetic process;BP:macromolecule metabolic process;BP:cellular nitrogen compound biosynthetic process;BP:cellular macromolecule metabolic process;BP:cellular amide metabolic process;BP:peptide biosynthetic process;BP:organic substance metabolic process;BP:amide biosynthetic process;BP:organonitrogen compound biosynthetic process;BP:organic substance biosynthetic process;BP:cellul…	Ribosome
Os02t0255700-01	pep chromosome:IRGSP-1.0:2:8810169:8820960:-1 gene:Os02g0255700 transcript:Os02t0255700-01 gene_biotype:protein_coding transcript_biotype:protein_coding gene_symbol:FLL1 description:Conserved hypothetical protein	up	yes	BP:chloroplast localization;BP:cellular component organization or biogenesis;BP:cellular component organization;BP:cellular process;BP:biological_process;BP:plastid localization;BP:localization;BP:organelle localization;BP:organelle organization;CC:intracellular organelle;CC:membrane-bounded organelle;CC:organelle;CC:cytoplasm;CC:plastid;CC:cellular anatomical entity;CC:thylakoid;CC:intracellular…	------
Os03t0704000-00	pep chromosome:IRGSP-1.0:3:28301306:28303182:1 gene:Os03g0704000 transcript:Os03t0704000-00 gene_biotype:protein_coding transcript_biotype:protein_coding description:Similar to 30S ribosomal	up	yes	BP:cellular macromolecule biosynthetic process;BP:cellular biosynthetic process;BP:organic substance biosynthetic process;BP:cellular nitrogen compound biosynthetic process;BP:cellular macromolecule metabolic process;BP:cellular amide metabolic process;BP:peptide biosynthetic process;BP:organic substance metabolic process;BP:organonitrogen compound biosynthetic process;BP:amide biosynthetic proce…	Ribosome
Os07t0204900-01	pep chromosome:IRGSP-1.0:7:5645630:5651129:1 gene:Os07g0204900 transcript:Os07t0204900-01 gene_biotype:protein_coding transcript_biotype:protein_coding description:Similar to Zeta-carotene desaturase	up	yes	BP:terpene biosynthetic process;BP:cellular biosynthetic process;BP:terpene metabolic process;BP:pigment metabolic process;BP:tetraterpenoid biosynthetic process;BP:tetraterpenoid metabolic process;BP:organic substance metabolic process;BP:lipid metabolic process;BP:carotene biosynthetic process;BP:organic substance biosynthetic process;BP:terpenoid metabolic process;BP:isoprenoid metabolic proce…	Biosynthesis of secondary metabolites;Carotenoid biosynthesis;Metabolic pathways
cds-CAA33954.1	pep chromosome:IRGSP-1.0:Pt:108020:108265:-1 gene:gene-psaC transcript:transcript-psaC gene_biotype:protein_coding transcript_biotype:protein_coding	up	yes	BP:generation of precursor metabolites and energy;BP:photosynthetic electron transport in photosystem I;BP:electron transport chain;BP:photosynthetic electron transport chain;BP:cellular process;BP:biological_process;BP:metabolic process;BP:photosynthesis;BP:cellular metabolic process;CC:plastid thylakoid membrane;CC:photosynthetic membrane;CC:intracellular organelle;CC:plastid membrane;CC:membra…	Photosynthesis;Metabolic pathways
Os02t0575500-01	pep chromosome:IRGSP-1.0:2:22077489:22085057:1 gene:Os02g0575500 transcript:Os02t0575500-01 gene_biotype:protein_coding transcript_biotype:protein_coding gene_symbol:OsABC1-2 description:Similar to ABC transporter-like	up	yes	BP:ion homeostasis;BP:regulation of response to stimulus;BP:homeostatic process;BP:cellular biosynthetic process;BP:iron ion homeostasis;BP:transition metal ion homeostasis;BP:inorganic ion homeostasis;BP:regulation of biological process;BP:membrane lipid metabolic process;BP:organic substance biosynthetic process;BP:organic substance metabolic process;BP:biological regulation;BP:membrane lipid b…	------
cds-CAA33935.1	pep chromosome:IRGSP-1.0:Pt:80119:80568:-1 gene:gene-rpl22 transcript:transcript-rpl22 gene_biotype:protein_coding transcript_biotype:protein_coding	up	yes	BP:cellular component assembly;BP:cellular macromolecule biosynthetic process;BP:peptide biosynthetic process;BP:cellular biosynthetic process;BP:nitrogen compound metabolic process;BP:cellular component organization or biogenesis;BP:organic substance biosynthetic process;BP:cellular nitrogen compound biosynthetic process;BP:cellular macromolecule metabolic process;BP:cellular amide metabolic pro…	Ribosome
Os02t0586500-02	pep chromosome:IRGSP-1.0:2:22602418:22605737:-1 gene:Os02g0586500 transcript:Os02t0586500-02 gene_biotype:protein_coding transcript_biotype:protein_coding description:Similar to OSIGBa0124N08.5 protein	up	yes	BP:macromolecular complex subunit organization;BP:cellular component assembly;BP:cellular component organization or biogenesis;BP:spliceosomal snRNP assembly;BP:cellular component organization;BP:macromolecular complex assembly;BP:ribonucleoprotein complex assembly;BP:cellular process;BP:ribonucleoprotein complex subunit organization;BP:biological_process;CC:commitment complex;CC:intracellular or…	Spliceosome
Os07t0566200-02	pep chromosome:IRGSP-1.0:7:22726709:22731088:-1 gene:Os07g0566200 transcript:Os07t0566200-02 gene_biotype:protein_coding transcript_biotype:protein_coding gene_symbol:OsPP2C64 description:Similar to catalytic_ protein	up	yes	BP:dephosphorylation;BP:protein dephosphorylation;BP:nitrogen compound metabolic process;BP:cellular metabolic process;BP:organic substance metabolic process;BP:peptidyl-threonine dephosphorylation;BP:cellular process;BP:macromolecule modification;BP:protein modification process;BP:biological_process;BP:metabolic process;BP:primary metabolic process;BP:organonitrogen compound metabolic process;BP…	------
Os07t0657900-02	pep chromosome:IRGSP-1.0:7:27694622:27699049:1 gene:Os07g0657900 transcript:Os07t0657900-02 gene_biotype:protein_coding transcript_biotype:protein_coding gene_symbol:NTRC description:Similar to Thioredoxin reductase	up	yes	BP:regulation of primary metabolic process;BP:regulation of metabolic process;BP:regulation of cellular biosynthetic process;BP:regulation of cellular metabolic process;BP:cellular catabolic process;BP:hydrogen peroxide catabolic process;BP:superoxide metabolic process;BP:detoxification;BP:regulation of polysaccharide biosynthetic process;BP:regulation of biological process;BP:regulation of gluca…	Selenocompound metabolism
Os07t0580900-02	pep chromosome:IRGSP-1.0:7:23506852:23509286:-1 gene:Os07g0580900 transcript:Os07t0580900-02 gene_biotype:protein_coding transcript_biotype:protein_coding gene_symbol:OsGGPPS1 description:Similar to GGDP synthase	up	yes	BP:primary metabolic process;BP:lipid metabolic process;BP:organic substance metabolic process;BP:isoprenoid metabolic process;BP:cellular process;BP:biosynthetic process;BP:cellular metabolic process;BP:cellular biosynthetic process;BP:isoprenoid biosynthetic process;BP:biological_process;BP:metabolic process;BP:organic substance biosynthetic process;BP:cellular lipid metabolic process;BP:lipid …	Terpenoid backbone biosynthesis;Biosynthesis of secondary metabolites;Metabolic pathways
Os07t0164200-02	pep chromosome:IRGSP-1.0:7:3444963:3446865:1 gene:Os07g0164200 transcript:Os07t0164200-02 gene_biotype:protein_coding transcript_biotype:protein_coding description:Similar to cDNA clone:001-026-G04,	up	yes	BP:macromolecular complex assembly;BP:NADH dehydrogenase comple;BP:cellular component assembly;BP:macromolecular complex subunit organization;BP:cellular process;BP:NADH dehydrogenase complex assembly;BP:cellular component organization;BP:biological_process;BP:cellular component organization or biogenesis;BP:NA;CC:plastid stroma;CC:chloroplast stroma;CC:cellular_component;CC:cellular anatomical e…	------
Os01t0958100-01	pep chromosome:IRGSP-1.0:1:42234585:42237456:-1 gene:Os01g0958100 transcript:Os01t0958100-01 gene_biotype:protein_coding transcript_biotype:protein_coding description:Similar to chloroplast SRP	up	yes	BP:protein localization;BP:cotranslational protein targeting to membrane;BP:protein targeting to membrane;BP:SRP-dependent cotranslational protein targeting to membrane;BP:cell division;BP:protein localization to endoplasmic reticulum;BP:cellular macromolecule localization;BP:intracellular protein transport;BP:nitrogen compound transport;BP:organic substance transport;BP:macromolecule localizatio…	Protein export
Os03t0769100-01	pep chromosome:IRGSP-1.0:3:31845466:31847238:-1 gene:Os03g0769100 transcript:Os03t0769100-01 gene_biotype:protein_coding transcript_biotype:protein_coding gene_symbol:WGL2 description:Chloroplast ribosomal protein S9, Early chloroplast developmen	up	yes	BP:cellular biosynthetic process;BP:organic substance biosynthetic process;BP:cellular nitrogen compound biosynthetic process;BP:cellular macromolecule metabolic process;BP:cellular amide metabolic process;BP:peptide biosynthetic process;BP:organic substance metabolic process;BP:organonitrogen compound biosynthetic process;BP:amide biosynthetic process;BP:cellular process;BP:cellular macromolecul…	Ribosome
Os02t0595700-01	pep chromosome:IRGSP-1.0:2:23111937:23113830:1 gene:Os02g0595700 transcript:Os02t0595700-01 gene_biotype:protein_coding transcript_biotype:protein_coding gene_symbol:tufA description:Chloroplast translational elongation factor Tu	up	yes	BP:cellular component organization;BP:developmental process;BP:cellular biosynthetic process;BP:cellular macromolecule biosynthetic process;BP:plastid organization;BP:organic substance biosynthetic process;BP:cellular macromolecule metabolic process;BP:organic substance metabolic process;BP:phyllome development;BP:cellular component organization or biogenesis;BP:leaf development;BP:mitochondrial …	Nucleocytoplasmic transport;Plant-pathogen interaction
Os09t0482680-01	pep chromosome:IRGSP-1.0:9:18566043:18569106:-1 gene:Os09g0482680 transcript:Os09t0482680-01 gene_biotype:protein_coding transcript_biotype:protein_coding description:Similar to Ribonuclease Z,	up	yes	MF:hydrolase activity;MF:catalytic activity, acting on RNA;MF:catalytic activity;MF:nuclease activity;MF:endonuclease activity;MF:ribonuclease activity;MF:endoribonuclease activity;MF:hydrolase activity, acting on ester bonds;MF:endonuclease activity, active with either ribo- or deoxyribonucleic acids and producing 5'-phosphomonoesters;MF:3'-tRNA processing endoribonuclease activity;MF:endoribonu…	------
Os11t0528500-01	pep chromosome:IRGSP-1.0:11:19180636:19182258:-1 gene:Os11g0528500 transcript:Os11t0528500-01 gene_biotype:protein_coding transcript_biotype:protein_coding description:Similar to Rubredoxin 1	up	yes	CC:integral component of membrane;CC:cellular_component;CC:cellular anatomical entity;CC:intrinsic component of membrane;MF:cation binding;MF:transition metal ion binding;MF:ion binding;MF:molecular_function;MF:binding;MF:iron ion binding;MF:metal ion binding;	------
Os01t0929100-02	pep chromosome:IRGSP-1.0:1:40785129:40786742:1 gene:Os01g0929100 transcript:Os01t0929100-02 gene_biotype:protein_coding transcript_biotype:protein_coding description:Conserved hypothetical protein	up	yes	BP:response to stimulus;BP:response to stress;BP:biological_process;BP:response to oxidative stress;CC:plastid;CC:intracellular membrane-bounded organelle;CC:integral component of membrane;CC:intracellular organelle;CC:organelle;CC:cellular_component;CC:intrinsic component of membrane;CC:membrane-bounded organelle;CC:cellular anatomical entity;CC:chloroplast;	------
Os03t0129300-01	pep chromosome:IRGSP-1.0:3:1662306:1665491:1 gene:Os03g0129300 transcript:Os03t0129300-01 gene_biotype:protein_coding transcript_biotype:protein_coding gene_symbol:GADPH description:Similar to Glyceraldehyde-3-phosphate dehydrogenase	up	yes	BP:organic substance metabolic process;BP:response to radiation;BP:primary metabolic process;BP:hexose metabolic process;BP:response to stress;BP:biological_process;BP:metabolic process;BP:response to temperature stimulus;BP:response to cold;BP:response to chemical;BP:response to organic substance;BP:response to oxygen-containing compound;BP:response to abiotic stimulus;BP:response to sucrose;BP:…	Biosynthesis of amino acids;Glycolysis / Gluconeogenesis;Carbon fixation in photosynthetic organisms;Carbon metabolism;Biosynthesis of secondary metabolites;Metabolic pathways
Os08t0560900-02	pep chromosome:IRGSP-1.0:8:28083386:28084216:-1 gene:Os08g0560900 transcript:Os08t0560900-02 gene_biotype:protein_coding transcript_biotype:protein_coding gene_symbol:PsaD description:Similar to Photosystem I	up	yes	BP:cellular process;BP:cellular metabolic process;BP:metabolic process;BP:biological_process;BP:photosynthesis;CC:chloroplast thylakoid membrane;CC:macromolecular complex;CC:organelle membrane;CC:plastid thylakoid membrane;CC:photosynthetic membrane;CC:membrane;CC:photosystem I reaction center;CC:cellular_component;CC:membrane protein complex;CC:plastid membrane;CC:thylakoid membrane;CC:cellular …	Photosynthesis;Metabolic pathways
Os12t0533700-01	pep chromosome:IRGSP-1.0:12:21220798:21225582:1 gene:Os12g0533700 transcript:Os12t0533700-01 gene_biotype:protein_coding transcript_biotype:protein_coding description:Phenylalanyl-tRNA synthetase, class IIc, mitochondrial domain containing protein	up	yes	BP:phenylalanyl-tRNA aminoacylation;BP:carboxylic acid metabolic process;BP:nucleic acid metabolic process;BP:cellular nitrogen compound metabolic process;BP:nitrogen compound metabolic process;BP:ncRNA metabolic process;BP:organic cyclic compound metabolic process;BP:nucleobase-containing compound metabolic process;BP:cellular amino acid metabolic process;BP:organic substance metabolic process;B…	Aminoacyl-tRNA biosynthesis
Os01t0286000-01	pep chromosome:IRGSP-1.0:1:10264587:10267953:1 gene:Os01g0286000 transcript:Os01t0286000-01 gene_biotype:protein_coding transcript_biotype:protein_coding description:Snf7 family protein	up	yes	BP:late endosome to vacuole transport via multivesicular body sorting pathway;BP:membrane budding;BP:membrane organization;BP:late endosome to vacuole transport;BP:cellular component organization or biogenesis;BP:cellular component organization;BP:multivesicular body sorting pathway;BP:organelle organization;BP:endosome transport via multivesicular body sorting pathway;BP:transport;BP:biological_…	Endocytosis
Os07t0545800-01	pep chromosome:IRGSP-1.0:7:21614976:21619678:1 gene:Os07g0545800 transcript:Os07t0545800-01 gene_biotype:protein_coding transcript_biotype:protein_coding gene_symbol:CIGR1 description:Similar to Chitin-inducible gibberellin-responsive	up	yes	BP:regulation of primary metabolic process;BP:regulation of metabolic process;BP:regulation of cellular biosynthetic process;BP:regulation of biological process;BP:regulation of nucleobase-containing compound metabolic process;BP:biological regulation;BP:regulation of gene expression;BP:regulation of macromolecule metabolic process;BP:regulation of cellular metabolic process;BP:regulation of bios…	------
Os05t0176100-05	pep chromosome:IRGSP-1.0:5:4565244:4571355:-1 gene:Os05g0176100 transcript:Os05t0176100-05 gene_biotype:protein_coding transcript_biotype:protein_coding gene_symbol:OsCesA1 description:Similar to Cellulose synthase	up	yes	BP:cellulose metabolic process;BP:mitotic cell cycle process;BP:cellulose biosynthetic process;BP:cellular biosynthetic process;BP:cell cycle process;BP:cellular macromolecule biosynthetic process;BP:cellular polysaccharide biosynthetic process;BP:organic substance biosynthetic process;BP:cellular polysaccharide metabolic process;BP:cellular carbohydrate metabolic process;BP:cellular macromolecul…	------
Os03t0382100-01	pep chromosome:IRGSP-1.0:3:15149948:15151948:1 gene:Os03g0382100 transcript:Os03t0382100-01 gene_biotype:protein_coding transcript_biotype:protein_coding description:Thiolase-like, subgroup domain containing protein	up	yes	BP:fatty acid biosynthetic process;BP:fatty acid metabolic process;BP:carboxylic acid metabolic process;BP:cellular biosynthetic process;BP:small molecule metabolic process;BP:small molecule biosynthetic process;BP:monocarboxylic acid biosynthetic process;BP:organic substance biosynthetic process;BP:organic substance metabolic process;BP:lipid metabolic process;BP:cellular process;BP:monocarboxyl…	Metabolic pathways;Biosynthesis of secondary metabolites;Fatty acid elongation;Plant-pathogen interaction
Os03t0654600-01	pep chromosome:IRGSP-1.0:3:25520279:25525342:-1 gene:Os03g0654600 transcript:Os03t0654600-01 gene_biotype:protein_coding transcript_biotype:protein_coding gene_symbol:NOL description:Similar to Myb-like DNA-binding	up	yes	BP:porphyrin-containing compound metabolic process;BP:cellular catabolic process;BP:cellular nitrogen compound metabolic process;BP:nitrogen compound metabolic process;BP:organic cyclic compound metabolic process;BP:organic cyclic compound catabolic process;BP:chlorophyll catabolic process;BP:chlorophyll metabolic process;BP:pigment metabolic process;BP:catabolic process;BP:porphyrin-containing c…	Porphyrin metabolism;Fatty acid metabolism;Biotin metabolism;Biosynthesis of cofactors;Biosynthesis of secondary metabolites;Metabolic pathways;Fatty acid biosynthesis
Os02t0754700-02	pep chromosome:IRGSP-1.0:2:31749371:31754433:-1 gene:Os02g0754700 transcript:Os02t0754700-02 gene_biotype:protein_coding transcript_biotype:protein_coding description:Similar to Histidyl-tRNA synthetase	up	yes	BP:carboxylic acid metabolic process;BP:nucleic acid metabolic process;BP:cellular nitrogen compound metabolic process;BP:nitrogen compound metabolic process;BP:small molecule metabolic process;BP:ncRNA metabolic process;BP:organic cyclic compound metabolic process;BP:nucleobase-containing compound metabolic process;BP:cellular amino acid metabolic process;BP:organic substance metabolic process;B…	Aminoacyl-tRNA biosynthesis
Os01t0127300-01	pep chromosome:IRGSP-1.0:1:1504037:1508057:-1 gene:Os01g0127300 transcript:Os01t0127300-01 gene_biotype:protein_coding transcript_biotype:protein_coding gene_symbol:OsABCI4 description:SufBD family protein	up	yes	BP:cellular component assembly;BP:membrane organization;BP:embryo development ending in seed dormancy;BP:thylakoid membrane organization;BP:multicellular organism development;BP:cellular component organization or biogenesis;BP:cellular component organization;BP:developmental process;BP:multicellular organismal process;BP:cellular process;BP:iron-sulfur cluster assembly;BP:reproductive process;BP:…	------
Os04t0459500-02	pep chromosome:IRGSP-1.0:4:22937162:22939010:1 gene:Os04g0459500 transcript:Os04t0459500-02 gene_biotype:protein_coding transcript_biotype:protein_coding description:Similar to H0219H12.1 protein	up	yes	BP:response to radiation;BP:organic substance biosynthetic process;BP:photosynthesis, dark reaction;BP:organic substance metabolic process;BP:reductive pentose-phosphate cycle;BP:primary metabolic process;BP:hexose metabolic process;BP:biosynthetic process;BP:biological_process;BP:metabolic process;BP:response to abiotic stimulus;BP:carbohydrate metabolic process;BP:response to stimulus;BP:carboh…	Biosynthesis of amino acids;Glycolysis / Gluconeogenesis;Carbon fixation in photosynthetic organisms;Carbon metabolism;Biosynthesis of secondary metabolites;Metabolic pathways
Os03t0796900-01	pep chromosome:IRGSP-1.0:3:33187429:33191788:-1 gene:Os03g0796900 transcript:Os03t0796900-01 gene_biotype:protein_coding transcript_biotype:protein_coding gene_symbol:REB description:bZIP transcription factor, Globulin gene promoter in endosper	up	yes	CC:intracellular membrane-bounded organelle;CC:nucleus;CC:cellular_component;CC:intracellular organelle;CC:membrane-bounded organelle;CC:organelle;CC:cellular anatomical entity;MF:transcription factor activity, sequence-specific DNA binding;MF:organic cyclic compound binding;MF:heterocyclic compound binding;MF:molecular_function;MF:binding;MF:nucleic acid binding;MF:DNA binding;MF:transcription r…	------
Os04t0399000-00	pep chromosome:IRGSP-1.0:4:19710955:19716627:1 gene:Os04g0399000 transcript:Os04t0399000-00 gene_biotype:protein_coding transcript_biotype:protein_coding description:Similar to Ribosomal protein	up	yes	BP:cellular component assembly;BP:macromolecular complex subunit organization;BP:ribosomal small subunit assembly;BP:cellular biosynthetic process;BP:nitrogen compound metabolic process;BP:organic substance biosynthetic process;BP:cellular component organization or biogenesis;BP:ribonucleoprotein complex subunit organization;BP:cellular nitrogen compound biosynthetic process;BP:cellular macromole…	Ribosome
Os07t0196200-01	pep chromosome:IRGSP-1.0:7:5216029:5217014:-1 gene:Os07g0196200 transcript:Os07t0196200-01 gene_biotype:protein_coding transcript_biotype:protein_coding description:Protein of unknown function DUF3252 domain containing protein	up	yes	BP:cellular process;BP:cellular metabolic process;BP:electron transport chain;BP:biological_process;BP:metabolic process;BP:generation of precursor metabolites and energy;BP:photosynthetic electron transport chain;	------
Os03t0778100-01	pep chromosome:IRGSP-1.0:3:32273066:32274174:-1 gene:Os03g0778100 transcript:Os03t0778100-01 gene_biotype:protein_coding transcript_biotype:protein_coding gene_symbol:OsPS1-F description:Similar to Photosystem-1 F	up	yes	BP:cellular process;BP:cellular metabolic process;BP:biological_process;BP:metabolic process;BP:photosynthesis;CC:plastid thylakoid lumen;CC:macromolecular complex;CC:thylakoid lumen;CC:photosystem I reaction center;CC:chloroplast thylakoid lumen;CC:cellular_component;CC:membrane protein complex;CC:cellular anatomical entity;	Photosynthesis;Metabolic pathways
cds-CAA33995.1	pep chromosome:IRGSP-1.0:Pt:36768:38972:-1 gene:gene-psaB transcript:transcript-psaB gene_biotype:protein_coding transcript_biotype:protein_coding	up	yes	BP:cellular process;BP:biological_process;BP:metabolic process;BP:photosynthesis;BP:cellular metabolic process;CC:plastid thylakoid membrane;CC:photosynthetic membrane;CC:intracellular organelle;CC:plastid membrane;CC:membrane-bounded organelle;CC:organelle;CC:intrinsic component of membrane;CC:chloroplast thylakoid membrane;CC:plastid;CC:organelle membrane;CC:integral component of membrane;CC:me…	Photosynthesis;Metabolic pathways
Os02t0800000-01	pep chromosome:IRGSP-1.0:2:34071030:34075500:1 gene:Os02g0800000 transcript:Os02t0800000-01 gene_biotype:protein_coding transcript_biotype:protein_coding description:PRLI-interacting factor L (Fragment)	up	yes	CC:cytoplasm;CC:cellular_component;CC:cellular anatomical entity;	------
Os01t0917400-01	pep chromosome:IRGSP-1.0:1:40006545:40010924:-1 gene:Os01g0917400 transcript:Os01t0917400-01 gene_biotype:protein_coding transcript_biotype:protein_coding gene_symbol:C3H12 description:CCCH-type zinc finger protein, Resistance against bacterial blight diseas	up	yes	CC:intracellular membrane-bounded organelle;CC:nucleus;CC:cellular_component;CC:intracellular organelle;CC:membrane-bounded organelle;CC:organelle;CC:cellular anatomical entity;MF:cation binding;MF:organic cyclic compound binding;MF:DNA binding;MF:heterocyclic compound binding;MF:ion binding;MF:molecular_function;MF:binding;MF:nucleic acid binding;MF:RNA binding;MF:metal ion binding;MF:mRNA bindi…	------
Os11t0572700-01	pep chromosome:IRGSP-1.0:11:21485902:21490094:1 gene:Os11g0572700 transcript:Os11t0572700-01 gene_biotype:protein_coding transcript_biotype:protein_coding gene_symbol:OsCRTISO description:Carotenoid isomerase, Carotenoid biosynthesis, Root and coleoptile growt	up	yes	BP:cellular biosynthetic process;BP:cellular component organization or biogenesis;BP:plastid organization;BP:organic substance biosynthetic process;BP:pigment metabolic process;BP:organic substance metabolic process;BP:cellular component organization;BP:tetraterpenoid metabolic process;BP:tetraterpenoid biosynthetic process;BP:lipid metabolic process;BP:terpenoid metabolic process;BP:isoprenoid m…	Biosynthesis of secondary metabolites;Carotenoid biosynthesis;Metabolic pathways
Os08t0308700-00	pep chromosome:IRGSP-1.0:8:13000764:13005577:-1 gene:Os08g0308700 transcript:Os08t0308700-00 gene_biotype:protein_coding transcript_biotype:protein_coding gene_symbol:Cen8.t00793 description:Similar to DCL protein	up	yes	BP:nucleic acid metabolic process;BP:cellular nitrogen compound metabolic process;BP:nitrogen compound metabolic process;BP:ncRNA metabolic process;BP:organic cyclic compound metabolic process;BP:plastid organization;BP:nucleobase-containing compound metabolic process;BP:cellular component organization or biogenesis;BP:cellular component organization;BP:organic substance metabolic process;BP:rRNA…	RNA polymerase
Os08t0506500-00	pep chromosome:IRGSP-1.0:8:25064640:25066853:-1 gene:Os08g0506500 transcript:Os08t0506500-00 gene_biotype:protein_coding transcript_biotype:protein_coding description:Similar to tRNA_rRNA methyltransferase	up	yes	BP:nucleic acid metabolic process;BP:cellular nitrogen compound metabolic process;BP:nitrogen compound metabolic process;BP:organic cyclic compound metabolic process;BP:nucleobase-containing compound metabolic process;BP:organic substance metabolic process;BP:cellular process;BP:cellular aromatic compound metabolic process;BP:biological_process;BP:metabolic process;BP:heterocycle metabolic proces…	------
Os03t0209600-01	pep chromosome:IRGSP-1.0:3:5721104:5728581:1 gene:Os03g0209600 transcript:Os03t0209600-01 gene_biotype:protein_coding transcript_biotype:protein_coding description:Similar to MEtRS (EC	up	yes	BP:anatomical structure development;BP:methionyl-tRNA aminoacylation;BP:carboxylic acid metabolic process;BP:nucleic acid metabolic process;BP:cellular nitrogen compound metabolic process;BP:nitrogen compound metabolic process;BP:small molecule metabolic process;BP:plant ovule development;BP:ncRNA metabolic process;BP:organic cyclic compound metabolic process;BP:nucleobase-containing compound met…	Aminoacyl-tRNA biosynthesis;Selenocompound metabolism;Metabolic pathways
Os04t0538100-01	pep chromosome:IRGSP-1.0:4:26917910:26919741:-1 gene:Os04g0538100 transcript:Os04t0538100-01 gene_biotype:protein_coding transcript_biotype:protein_coding description:Elongation factor G, III and V domain containing protein	up	yes	BP:cellular biosynthetic process;BP:cellular macromolecule biosynthetic process;BP:organic substance biosynthetic process;BP:cellular macromolecule metabolic process;BP:organic substance metabolic process;BP:mitochondrial translational elongation;BP:cellular process;BP:biosynthetic process;BP:macromolecule biosynthetic process;BP:biological_process;BP:metabolic process;BP:cellular metabolic proce…	------
Os02t0123200-01	pep chromosome:IRGSP-1.0:2:1214007:1218011:1 gene:Os02g0123200 transcript:Os02t0123200-01 gene_biotype:protein_coding transcript_biotype:protein_coding description:Similar to SSE1	up	yes	BP:fatty acid biosynthetic process;BP:fatty acid metabolic process;BP:carboxylic acid metabolic process;BP:cellular biosynthetic process;BP:small molecule metabolic process;BP:small molecule biosynthetic process;BP:monocarboxylic acid biosynthetic process;BP:cellular component organization or biogenesis;BP:organic substance biosynthetic process;BP:cellular component organization;BP:organic substa…	Peroxisome
Os02t0557700-01	pep chromosome:IRGSP-1.0:2:21122299:21125132:1 gene:Os02g0557700 transcript:Os02t0557700-01 gene_biotype:protein_coding transcript_biotype:protein_coding description:Short-chain dehydrogenase/reductase SDR domain containing protein	up	yes	BP:organonitrogen compound metabolic process;BP:folic acid-containing compound metabolic process;BP:organic cyclic compound metabolic process;BP:cellular process;BP:cellular aromatic compound metabolic process;BP:pteridine-containing compound metabolic process;BP:organic substance metabolic process;BP:nitrogen compound metabolic process;BP:biological_process;BP:cellular metabolic process;BP:metab…	Fatty acid metabolism;Biotin metabolism;Biosynthesis of cofactors;Biosynthesis of secondary metabolites;Metabolic pathways;Fatty acid biosynthesis
Os12t0123700-01	pep chromosome:IRGSP-1.0:12:1139026:1141362:1 gene:Os12g0123700 transcript:Os12t0123700-01 gene_biotype:protein_coding transcript_biotype:protein_coding gene_symbol:NAC131 description:NAC domain containing transcription factor, Abiotic and biotic stress respons	up	yes	BP:regulation of primary metabolic process;BP:regulation of metabolic process;BP:regulation of cellular biosynthetic process;BP:regulation of cellular metabolic process;BP:regulation of biological process;BP:regulation of macromolecule metabolic process;BP:biological regulation;BP:regulation of gene expression;BP:regulation of nucleobase-containing compound metabolic process;BP:regulation of bios…	------
Os05t0567300-01	pep chromosome:IRGSP-1.0:5:28242072:28244772:-1 gene:Os05g0567300 transcript:Os05t0567300-01 gene_biotype:protein_coding transcript_biotype:protein_coding description:Similar to GTP-binding protein	up	yes	BP:cellular component assembly;BP:macromolecular complex subunit organization;BP:ribosomal small subunit assembly;BP:cellular nitrogen compound metabolic process;BP:nitrogen compound metabolic process;BP:ncRNA metabolic process;BP:macromolecule metabolic process;BP:cellular component organization or biogenesis;BP:nucleobase-containing compound metabolic process;BP:ribonucleoprotein complex subuni…	------
Os03t0170500-00	pep chromosome:IRGSP-1.0:3:3776809:3777621:-1 gene:Os03g0170500 transcript:Os03t0170500-00 gene_biotype:protein_coding transcript_biotype:protein_coding description:Similar to Putativ eribonuclease	up	yes	CC:cellular_component;CC:integral component of membrane;CC:cellular anatomical entity;CC:intrinsic component of membrane;	------
Os04t0544400-00	pep chromosome:IRGSP-1.0:4:27256445:27258940:-1 gene:Os04g0544400 transcript:Os04t0544400-00 gene_biotype:protein_coding transcript_biotype:protein_coding description:Hypothetical conserved gene	up	yes	BP:protein methylation;BP:peptidyl-lysine methylation;BP:protein alkylation;BP:macromolecule metabolic process;BP:cellular macromolecule metabolic process;BP:histone lysine methylation;BP:peptidyl-amino acid modification;BP:organic substance metabolic process;BP:histone methylation;BP:histone modification;BP:methylation;BP:cellular process;BP:protein modification process;BP:macromolecule methylat…	------
Os11t0530600-01	pep chromosome:IRGSP-1.0:11:19277597:19281006:-1 gene:Os11g0530600 transcript:Os11t0530600-01 gene_biotype:protein_coding transcript_biotype:protein_coding gene_symbol:CHS* description:Similar to Chalcone synthase	up	yes	BP:organic substance biosynthetic process;BP:polyketide metabolic process;BP:polyketide biosynthetic process;BP:secondary metabolite biosynthetic process;BP:flavonoid metabolic process;BP:secondary metabolic process;BP:flavonoid biosynthetic process;BP:organic substance metabolic process;BP:biosynthetic process;BP:biological_process;BP:metabolic process;MF:catalytic activity;MF:naringenin-chalcon…	Stilbenoid, diarylheptanoid and gingerol biosynthesis;Flavonoid biosynthesis;Circadian rhythm - plant;Biosynthesis of secondary metabolites;Metabolic pathways;Tropane, piperidine and pyridine alkaloid biosynthesis
Os01t0286600-01	pep chromosome:IRGSP-1.0:1:10291889:10295449:1 gene:Os01g0286600 transcript:Os01t0286600-01 gene_biotype:protein_coding transcript_biotype:protein_coding gene_symbol:PPX description:Similar to Plastidal protoporphyrinogen	up	yes	BP:porphyrin-containing compound metabolic process;BP:porphyrin-containing compound biosynthetic process;BP:cellular biosynthetic process;BP:cellular nitrogen compound metabolic process;BP:nitrogen compound metabolic process;BP:organic cyclic compound biosynthetic process;BP:organic substance biosynthetic process;BP:chlorophyll metabolic process;BP:pigment metabolic process;BP:heme biosynthetic p…	Biosynthesis of cofactors;Porphyrin metabolism;Biosynthesis of secondary metabolites;Metabolic pathways
Os09t0491676-02	pep chromosome:IRGSP-1.0:9:18957647:18959245:-1 gene:Os09g0491676 transcript:Os09t0491676-02 gene_biotype:protein_coding transcript_biotype:protein_coding description:Conserved hypothetical protein	up	yes	------	------
Os01t0120500-01	pep chromosome:IRGSP-1.0:1:1160198:1164619:-1 gene:Os01g0120500 transcript:Os01t0120500-01 gene_biotype:protein_coding transcript_biotype:protein_coding description:Similar to PAP fibrillin	up	yes	------	------
Os04t0643200-00	pep chromosome:IRGSP-1.0:4:32736613:32739871:-1 gene:Os04g0643200 transcript:Os04t0643200-00 gene_biotype:protein_coding transcript_biotype:protein_coding description:Amidase family protein	up	yes	BP:nucleobase-containing compound metabolic process;BP:carboxylic acid metabolic process;BP:nucleic acid metabolic process;BP:cellular biosynthetic process;BP:nitrogen compound metabolic process;BP:cellular macromolecule biosynthetic process;BP:ncRNA metabolic process;BP:tRNA metabolic process;BP:cellular nitrogen compound biosynthetic process;BP:cellular macromolecule metabolic process;BP:cellul…	Phenylalanine metabolism;Tryptophan metabolism;Arginine and proline metabolism;Aminoacyl-tRNA biosynthesis;Metabolic pathways
Os09t0520800-01	pep chromosome:IRGSP-1.0:9:20349158:20350901:-1 gene:Os09g0520800 transcript:Os09t0520800-01 gene_biotype:protein_coding transcript_biotype:protein_coding description:Glycoside hydrolase, family 29 (alpha-L-fucosidase) protein	up	yes	BP:glycoside metabolic process;BP:glycoside catabolic process;BP:small molecule metabolic process;BP:organic substance catabolic process;BP:organic substance metabolic process;BP:carbohydrate derivative catabolic process;BP:hexose metabolic process;BP:biological_process;BP:metabolic process;BP:catabolic process;BP:primary metabolic process;BP:carbohydrate metabolic process;BP:monosaccharide metab…	Other glycan degradation
Os04t0661700-01	pep chromosome:IRGSP-1.0:4:33765000:33772389:-1 gene:Os04g0661700 transcript:Os04t0661700-01 gene_biotype:protein_coding transcript_biotype:protein_coding description:Similar to H0112G12.14 protein	up	yes	------	------
Os02t0822100-01	pep chromosome:IRGSP-1.0:2:35286788:35290691:1 gene:Os02g0822100 transcript:Os02t0822100-01 gene_biotype:protein_coding transcript_biotype:protein_coding gene_symbol:SIET3 description:Divalent ion symporter domain containing protein	up	yes	BP:cellular process;BP:transport;BP:transmembrane transport;BP:biological_process;BP:localization;BP:establishment of localization;CC:cellular_component;CC:membrane;CC:cellular anatomical entity;CC:plasma membrane;CC:integral component of membrane;CC:intrinsic component of membrane;MF:ion transmembrane transporter activity;MF:inorganic solute uptake transmembrane transporter activity;MF:transport…	------
Os03t0284400-01	pep chromosome:IRGSP-1.0:3:9781436:9782524:-1 gene:Os03g0284400 transcript:Os03t0284400-01 gene_biotype:protein_coding transcript_biotype:protein_coding description:Similar to Ribosomal protein	up	yes	BP:cellular macromolecule biosynthetic process;BP:peptide biosynthetic process;BP:cellular biosynthetic process;BP:organic substance biosynthetic process;BP:cellular nitrogen compound biosynthetic process;BP:cellular macromolecule metabolic process;BP:organic substance metabolic process;BP:organonitrogen compound biosynthetic process;BP:amide biosynthetic process;BP:cellular process;BP:biosynthet…	Ribosome
Os03t0857400-01	pep chromosome:IRGSP-1.0:3:36180601:36182960:-1 gene:Os03g0857400 transcript:Os03t0857400-01 gene_biotype:protein_coding transcript_biotype:protein_coding description:tRNA-binding arm domain containing protein	up	yes	BP:generation of precursor metabolites and energy;BP:photosynthetic electron transport in photosystem I;BP:electron transport chain;BP:cellular process;BP:biological_process;BP:metabolic process;BP:photosynthetic electron transport chain;BP:cellular metabolic process;CC:plastid thylakoid membrane;CC:photosynthetic membrane;CC:plastid membrane;CC:intrinsic component of membrane;CC:chloroplast thyl…	------
Os01t0963400-01	pep chromosome:IRGSP-1.0:1:42451284:42454309:1 gene:Os01g0963400 transcript:Os01t0963400-01 gene_biotype:protein_coding transcript_biotype:protein_coding description:Thioredoxin family protein	up	yes	BP:homeostatic process;BP:regulation of biological process;BP:biological regulation;BP:regulation of biological quality;BP:cellular homeostasis;BP:cellular process;BP:regulation of cellular process;BP:biological_process;BP:cell redox homeostasis;CC:intracellular organelle;CC:membrane-bounded organelle;CC:cytoplasm;CC:plastid;CC:organelle;CC:cellular anatomical entity;CC:chloroplast;CC:intracellul…	------
Os11t0637501-00	pep chromosome:IRGSP-1.0:11:25177818:25180272:-1 gene:Os11g0637501 transcript:Os11t0637501-00 gene_biotype:protein_coding transcript_biotype:protein_coding description:Similar to membrane protein	up	yes	BP:protein localization;BP:nitrogen compound metabolic process;BP:signal transduction;BP:regulation of biological process;BP:cellular response to stimulus;BP:protein glycosylation;BP:cellular macromolecule localization;BP:nitrogen compound transport;BP:organic substance metabolic process;BP:biological regulation;BP:organic substance transport;BP:macromolecule localization;BP:transport;BP:cellular…	------
Os03t0183100-01	pep chromosome:IRGSP-1.0:3:4359085:4363219:-1 gene:Os03g0183100 transcript:Os03t0183100-01 gene_biotype:protein_coding transcript_biotype:protein_coding gene_symbol:BP-73 description:SAP-like protein BP-7	up	yes	BP:RNA biosynthetic process;BP:nucleic acid metabolic process;BP:cellular biosynthetic process;BP:cellular nitrogen compound metabolic process;BP:nitrogen compound metabolic process;BP:organic cyclic compound biosynthetic process;BP:organic cyclic compound metabolic process;BP:organic substance biosynthetic process;BP:organic substance metabolic process;BP:heterocycle biosynthetic process;BP:nucl…	------
Os12t0182700-01	pep chromosome:IRGSP-1.0:12:4194063:4198878:1 gene:Os12g0182700 transcript:Os12t0182700-01 gene_biotype:protein_coding transcript_biotype:protein_coding gene_symbol:OsHDAC10 description:Histone deacetylase superfamily protein	up	yes	BP:regulation of primary metabolic process;BP:regulation of metabolic process;BP:protein deacetylation;BP:organic cyclic compound metabolic process;BP:hormone metabolic process;BP:negative regulation of macromolecule metabolic process;BP:negative regulation of biological process;BP:regulation of macromolecule metabolic process;BP:regulation of RNA biosynthetic process;BP:heterocycle metabolic pro…	------
Os02t0712400-01	pep chromosome:IRGSP-1.0:2:29501312:29502455:-1 gene:Os02g0712400 transcript:Os02t0712400-01 gene_biotype:protein_coding transcript_biotype:protein_coding description:Similar to H0721B11.1 protein	up	yes	CC:intracellular membrane-bounded organelle;CC:nucleus;CC:cellular_component;CC:intracellular organelle;CC:membrane-bounded organelle;CC:organelle;CC:cellular anatomical entity;MF:transcription factor activity, sequence-specific DNA binding;MF:organic cyclic compound binding;MF:heterocyclic compound binding;MF:molecular_function;MF:binding;MF:nucleic acid binding;MF:DNA binding;MF:transcription r…	------
Os01t0919700-01	pep chromosome:IRGSP-1.0:1:40133109:40138135:1 gene:Os01g0919700 transcript:Os01t0919700-01 gene_biotype:protein_coding transcript_biotype:protein_coding description:Alpha/beta hydrolase fold-1 domain containing protein	up	yes	MF:hydrolase activity;MF:molecular_function;MF:catalytic activity;	------
Os07t0152900-01	pep chromosome:IRGSP-1.0:7:2797691:2801322:1 gene:Os07g0152900 transcript:Os07t0152900-01 gene_biotype:protein_coding transcript_biotype:protein_coding gene_symbol:GLO4 description:Similar to Glycolate oxidase	up	yes	BP:regulation of metabolic process;BP:regulation of biological process;BP:regulation of cellular metabolic process;BP:regulation of photosynthesis;BP:response to external biotic stimulus;BP:response to virus;BP:interspecies interaction between organisms;BP:biological regulation;BP:cellular response to virus;BP:cellular process;BP:regulation of cellular process;BP:biological_process;BP:metabolic p…	Biosynthesis of secondary metabolites;Glyoxylate and dicarboxylate metabolism;Carbon metabolism;Peroxisome;Metabolic pathways
Os04t0105700-01	pep chromosome:IRGSP-1.0:4:370795:372419:-1 gene:Os04g0105700 transcript:Os04t0105700-01 gene_biotype:protein_coding transcript_biotype:protein_coding description:Similar to B0616E02-H0507E05.5 protein	up	yes	MF:organic cyclic compound binding;MF:molecular_function;MF:binding;MF:nucleic acid binding;MF:mRNA binding;MF:heterocyclic compound binding;MF:RNA binding;	------
Os05t0560000-01	pep chromosome:IRGSP-1.0:5:27878662:27879543:1 gene:Os05g0560000 transcript:Os05t0560000-01 gene_biotype:protein_coding transcript_biotype:protein_coding gene_symbol:PSAH description:Photosystem I reaction center subunit VI, chloroplast precursor (PSI- H) (Light-harvesting complex I 11 kDa protein) (GOS5 protein)	up	yes	BP:cellular process;BP:cellular metabolic process;BP:photosynthesis;BP:metabolic process;BP:biological_process;CC:chloroplast thylakoid membrane;CC:macromolecular complex;CC:organelle membrane;CC:plastid thylakoid membrane;CC:photosynthetic membrane;CC:membrane;CC:photosystem I reaction center;CC:cellular_component;CC:membrane protein complex;CC:plastid membrane;CC:intrinsic component of membrane…	Photosynthesis;Metabolic pathways
Os03t0184000-00	pep chromosome:IRGSP-1.0:3:4410090:4414505:1 gene:Os03g0184000 transcript:Os03t0184000-00 gene_biotype:protein_coding transcript_biotype:protein_coding gene_symbol:PDS1 description:Similar to Phytoene desaturase	up	yes	BP:cellular component assembly;BP:protein homotetramerization;BP:terpene biosynthetic process;BP:cellular biosynthetic process;BP:macromolecular complex subunit organization;BP:cellular component organization;BP:cellular component organization or biogenesis;BP:terpene metabolic process;BP:pigment metabolic process;BP:tetraterpenoid biosynthetic process;BP:protein homooligomerization;BP:protein te…	Carotenoid biosynthesis;Pantothenate and CoA biosynthesis;Biosynthesis of secondary metabolites;Metabolic pathways;beta-Alanine metabolism;Arginine and proline metabolism
Os07t0421866-00	pep chromosome:IRGSP-1.0:7:13589444:13592322:1 gene:Os07g0421866 transcript:Os07t0421866-00 gene_biotype:protein_coding transcript_biotype:protein_coding description:Similar to tetratricopeptide repeat	up	yes	BP:regulation of primary metabolic process;BP:regulation of metabolic process;BP:chloroplast localization;BP:regulation of glucose metabolic process;BP:cellular component organization or biogenesis;BP:regulation of small molecule metabolic process;BP:cellular component organization;BP:regulation of biological process;BP:biological regulation;BP:regulation of cellular metabolic process;BP:cellular…	------
Os08t0389700-02	pep chromosome:IRGSP-1.0:8:18452699:18458055:1 gene:Os08g0389700 transcript:Os08t0389700-02 gene_biotype:protein_coding transcript_biotype:protein_coding description:Conserved hypothetical protein	up	yes	BP:nitrogen compound metabolic process;BP:protein modification by small protein conjugation;BP:protein modification by small protein conjugation or removal;BP:organic substance metabolic process;BP:macromolecule modification;BP:protein modification process;BP:biological_process;BP:metabolic process;BP:primary metabolic process;BP:organonitrogen compound metabolic process;BP:protein metabolic proc…	------
Os10t0534900-01	pep chromosome:IRGSP-1.0:10:20801749:20806453:-1 gene:Os10g0534900 transcript:Os10t0534900-01 gene_biotype:protein_coding transcript_biotype:protein_coding description:Similar to Prep (Fragment)	up	yes	BP:regulation of primary metabolic process;BP:regulation of metabolic process;BP:regulation of cellular biosynthetic process;BP:regulation of cellular metabolic process;BP:regulation of biological process;BP:regulation of nucleobase-containing compound metabolic process;BP:regulation of transcription from RNA polymerase II promoter;BP:biological regulation;BP:regulation of gene expression;BP:regu…	------
Os02t0439700-01	pep chromosome:IRGSP-1.0:2:14115755:14119381:1 gene:Os02g0439700 transcript:Os02t0439700-01 gene_biotype:protein_coding transcript_biotype:protein_coding description:Plant specific eukaryotic initiation factor 4B family protein	up	yes	MF:translation initiation factor activity;MF:translation regulator activity, nucleic acid binding;MF:translation regulator activity;MF:organic cyclic compound binding;MF:translation factor activity, RNA binding;MF:molecular_function;MF:binding;MF:nucleic acid binding;MF:mRNA binding;MF:heterocyclic compound binding;MF:RNA binding;	------
Os02t0190600-00	pep chromosome:IRGSP-1.0:2:5028576:5030493:-1 gene:Os02g0190600 transcript:Os02t0190600-00 gene_biotype:protein_coding transcript_biotype:protein_coding gene_symbol:OsLCYb description:Lycopene beta and epsilon cyclase domain containing protein	up	yes	BP:terpene biosynthetic process;BP:cellular ketone metabolic process;BP:cellular biosynthetic process;BP:small molecule metabolic process;BP:small molecule biosynthetic process;BP:xanthophyll biosynthetic process;BP:organic substance biosynthetic process;BP:pigment metabolic process;BP:organic substance metabolic process;BP:quinone biosynthetic process;BP:quinone metabolic process;BP:tetraterpeno…	Biosynthesis of secondary metabolites;Carotenoid biosynthesis;Metabolic pathways
Os01t0102600-01	pep chromosome:IRGSP-1.0:1:145603:147847:1 gene:Os01g0102600 transcript:Os01t0102600-01 gene_biotype:protein_coding transcript_biotype:protein_coding gene_symbol:OsSK4 description:Shikimate kinase domain containing protein	up	yes	BP:phosphorylation;BP:cellular process;BP:cellular metabolic process;BP:phosphate-containing compound metabolic process;BP:biological_process;BP:metabolic process;BP:phosphorus metabolic process;CC:intracellular membrane-bounded organelle;CC:intracellular organelle;CC:cellular_component;CC:plastid;CC:membrane-bounded organelle;CC:organelle;CC:cellular anatomical entity;CC:chloroplast;MF:kinase ac…	Metabolic pathways;Biosynthesis of secondary metabolites;Phenylalanine, tyrosine and tryptophan biosynthesis;Biosynthesis of amino acids
Os02t0321500-01	pep chromosome:IRGSP-1.0:2:12846471:12851443:1 gene:Os02g0321500 transcript:Os02t0321500-01 gene_biotype:protein_coding transcript_biotype:protein_coding description:Cellular retinaldehyde-binding/triple function, C-terminal domain containing protein	up	yes	CC:plastid stroma;CC:chloroplast stroma;CC:cellular_component;CC:cellular anatomical entity;MF:anion binding;MF:phospholipid transporter activity;MF:phosphatidylinositol binding;MF:phosphatidic acid binding;MF:phospholipid binding;MF:lipid binding;MF:phosphatidylinositol phosphate binding;MF:ion binding;MF:lipid transfer activity;MF:molecular_function;MF:binding;MF:transporter activity;MF:lipid t…	------
Os12t0192500-02	pep chromosome:IRGSP-1.0:12:4706854:4711156:1 gene:Os12g0192500 transcript:Os12t0192500-02 gene_biotype:protein_coding transcript_biotype:protein_coding description:Similar to Phosphomethylpyrimidine kinase/thiamin-phosphate	up	yes	BP:thiamine metabolic process;BP:pyrimidine-containing compound biosynthetic process;BP:cellular biosynthetic process;BP:cellular nitrogen compound metabolic process;BP:nitrogen compound metabolic process;BP:small molecule metabolic process;BP:small molecule biosynthetic process;BP:organic cyclic compound biosynthetic process;BP:organic cyclic compound metabolic process;BP:pyrimidine-containing c…	Biosynthesis of cofactors;Thiamine metabolism;Metabolic pathways
Os06t0603000-01	pep chromosome:IRGSP-1.0:6:23853783:23858023:-1 gene:Os06g0603000 transcript:Os06t0603000-01 gene_biotype:protein_coding transcript_biotype:protein_coding gene_symbol:SE5 description:Heme-oxygenase, Phytochrome chromophore biosynthesis, Nitric oxide- and auxin-induced lateral root formatio	up	yes	BP:inflorescence development;BP:response to radiation;BP:reproductive shoot system development;BP:porphyrin-containing compound metabolic process;BP:post-embryonic development;BP:nitrogen compound metabolic process;BP:response to light stimulus;BP:photosynthesis;BP:organic cyclic compound metabolic process;BP:heme oxidation;BP:pigment metabolic process;BP:developmental process involved in reprodu…	Porphyrin metabolism;Biosynthesis of secondary metabolites;Metabolic pathways
Os06t0196900-03	pep chromosome:IRGSP-1.0:6:4933950:4938469:1 gene:Os06g0196900 transcript:Os06t0196900-03 gene_biotype:protein_coding transcript_biotype:protein_coding description:Similar to Chaperonin	up	yes	BP:protein folding;BP:'de novo' protein folding;BP:positive regulation of catalytic activity;BP:regulation of oxidoreductase activity;BP:regulation of superoxide dismutase activity;BP:'de novo' posttranslational protein folding;BP:chaperone mediated protein folding requiring cofactor;BP:biological regulation;BP:positive regulation of molecular function;BP:regulation of molecular function;BP:regul…	------
Os03t0266100-01	pep chromosome:IRGSP-1.0:3:8797898:8799782:1 gene:Os03g0266100 transcript:Os03t0266100-01 gene_biotype:protein_coding transcript_biotype:protein_coding description:Zinc finger, LIM-type domain containing protein	up	yes	BP:cellular component assembly;BP:actin filament bundle organization;BP:cellular component organization or biogenesis;BP:fibril organization;BP:cellular component organization;BP:cellular process;BP:actin filament bundle assembly;BP:biological_process;BP:actin filament organization;CC:intracellular organelle;CC:non-membrane-bounded organelle;CC:organelle;CC:actin cytoskeleton;CC:cytoskeleton;CC:m…	------
Os02t0804500-01	pep chromosome:IRGSP-1.0:2:34300634:34307611:-1 gene:Os02g0804500 transcript:Os02t0804500-01 gene_biotype:protein_coding transcript_biotype:protein_coding gene_symbol:OsDjA2 description:Molecular chaperone, heat shock protein, Hsp40, DnaJ domain containing protein	up	yes	BP:protein folding;BP:'de novo' protein folding;BP:'de novo' posttranslational protein folding;BP:chaperone mediated protein folding requiring cofactor;BP:cellular process;BP:response to stress;BP:protein refolding;BP:response to temperature stimulus;BP:response to heat;BP:chaperone-mediated protein folding;BP:response to abiotic stimulus;BP:response to stimulus;BP:biological_process;CC:endoplasm…	------
Os03t0586500-01	pep chromosome:IRGSP-1.0:3:21634990:21637232:1 gene:Os03g0586500 transcript:Os03t0586500-01 gene_biotype:protein_coding transcript_biotype:protein_coding description:Similar to chloroplast post-illumination	up	yes	BP:response to radiation;BP:cellular response to heat;BP:response to light stimulus;BP:generation of precursor metabolites and energy;BP:cellular response to stimulus;BP:electron transport chain;BP:respiratory electron transport chain;BP:heat acclimation;BP:energy quenching;BP:cellular process;BP:response to stress;BP:biological_process;BP:metabolic process;BP:response to temperature stimulus;BP:…	------
Os03t0748000-01	pep chromosome:IRGSP-1.0:3:30777720:30781828:1 gene:Os03g0748000 transcript:Os03t0748000-01 gene_biotype:protein_coding transcript_biotype:protein_coding description:YT521-B-like protein family protein	up	yes	BP:positive regulation of catabolic process;BP:regulation of catabolic process;BP:negative regulation of metabolic process;BP:regulation of primary metabolic process;BP:regulation of metabolic process;BP:negative regulation of cellular biosynthetic process;BP:regulation of cellular macromolecule biosynthetic process;BP:positive regulation of cellular metabolic process;BP:negative regulation of ce…	------
Os02t0629200-02	pep chromosome:IRGSP-1.0:2:25162880:25166502:1 gene:Os02g0629200 transcript:Os02t0629200-02 gene_biotype:protein_coding transcript_biotype:protein_coding gene_symbol:OsPIP2 description:Similar to cDNA clone:001-039-E03,	up	yes	CC:integral component of membrane;CC:membrane;CC:cellular_component;CC:cellular anatomical entity;CC:plasma membrane;CC:intrinsic component of membrane;MF:inorganic solute uptake transmembrane transporter activity;MF:transporter activity;MF:water channel activity;MF:transmembrane transporter activity;MF:channel activity;MF:molecular_function;MF:passive transmembrane transporter activity;MF:water …	------
Os01t0662700-01	pep chromosome:IRGSP-1.0:1:27050876:27054574:-1 gene:Os01g0662700 transcript:Os01t0662700-01 gene_biotype:protein_coding transcript_biotype:protein_coding description:Similar to Naphthoate synthase	up	yes	BP:menaquinone biosynthetic process;BP:menaquinone metabolic process;BP:cellular biosynthetic process;BP:small molecule metabolic process;BP:small molecule biosynthetic process;BP:organic substance biosynthetic process;BP:quinone biosynthetic process;BP:quinone metabolic process;BP:organic substance metabolic process;BP:cellular process;BP:biosynthetic process;BP:biological_process;BP:metabolic p…	Phenylalanine metabolism;Butanoate metabolism;Tryptophan metabolism;Limonene and pinene degradation;Fatty acid metabolism;alpha-Linolenic acid metabolism;Biosynthesis of cofactors;Valine, leucine and isoleucine degradation;Biosynthesis of secondary metabolites;Lysine degradation;Metabolic pathways;Ubiquinone and other terpenoid-quinone biosynthesis;beta-Alanine metabolism;Propanoate metabolism;Fa…
Os01t0358300-01	pep chromosome:IRGSP-1.0:1:14506819:14513133:-1 gene:Os01g0358300 transcript:Os01t0358300-01 gene_biotype:protein_coding transcript_biotype:protein_coding description:Tetratricopeptide-like helical domain containing protein	up	yes	BP:macromolecular complex assembly;BP:photosystem II assembly;BP:macromolecular complex subunit organization;BP:cellular process;BP:photosystem II oxygen evolving complex assembly;BP:cellular component organization;BP:cellular component assembly;BP:biological_process;BP:cellular component organization or biogenesis;CC:thylakoid;CC:plastid;CC:intracellular membrane-bounded organelle;CC:integral co…	------
Os07t0150700-01	pep chromosome:IRGSP-1.0:7:2643540:2647773:-1 gene:Os07g0150700 transcript:Os07t0150700-01 gene_biotype:protein_coding transcript_biotype:protein_coding gene_symbol:CIPK23 description:Serine/threonine protein kinase, Pollination and drought stress responses, Reguration of potassium uptake by CBL1-CIPK23 comple	up	yes	BP:signal transduction;BP:organic substance metabolic process;BP:response to inorganic substance;BP:organonitrogen compound metabolic process;BP:response to external stimulus;BP:response to nutrient levels;BP:protein metabolic process;BP:nitrogen compound metabolic process;BP:intracellular signal transduction;BP:inorganic ion import into cell;BP:biological regulation;BP:inorganic cation transmemb…	------
Os03t0284600-01	pep chromosome:IRGSP-1.0:3:9788873:9791847:1 gene:Os03g0284600 transcript:Os03t0284600-01 gene_biotype:protein_coding transcript_biotype:protein_coding description:Thioredoxin-like fold domain containing protein	up	yes	MF:antioxidant activity;MF:molecular_function;	------
Os06t0484500-01	pep chromosome:IRGSP-1.0:6:16504514:16505330:1 gene:Os06g0484500 transcript:Os06t0484500-01 gene_biotype:protein_coding transcript_biotype:protein_coding description:Conserved hypothetical protein	up	yes	CC:chloroplast thylakoid membrane;CC:organelle membrane;CC:plastid thylakoid membrane;CC:photosynthetic membrane;CC:membrane;CC:cellular_component;CC:plastid membrane;CC:thylakoid membrane;CC:cellular anatomical entity;	------
Os02t0189000-01	pep chromosome:IRGSP-1.0:2:4936530:4937799:-1 gene:Os02g0189000 transcript:Os02t0189000-01 gene_biotype:protein_coding transcript_biotype:protein_coding description:Similar to Chloroplast 30S	up	yes	BP:cellular biosynthetic process;BP:cellular nitrogen compound metabolic process;BP:nitrogen compound metabolic process;BP:cellular macromolecule biosynthetic process;BP:organic substance biosynthetic process;BP:cellular nitrogen compound biosynthetic process;BP:cellular macromolecule metabolic process;BP:peptide biosynthetic process;BP:organic substance metabolic process;BP:amide biosynthetic pr…	------
Os02t0652600-02	pep chromosome:IRGSP-1.0:2:26317499:26320413:-1 gene:Os02g0652600 transcript:Os02t0652600-02 gene_biotype:protein_coding transcript_biotype:protein_coding description:Ribosomal protein L19 family protein	up	yes	BP:cellular biosynthetic process;BP:cellular nitrogen compound metabolic process;BP:nitrogen compound metabolic process;BP:cellular macromolecule biosynthetic process;BP:organic substance biosynthetic process;BP:cellular macromolecule metabolic process;BP:peptide biosynthetic process;BP:organic substance metabolic process;BP:amide biosynthetic process;BP:cellular process;BP:biosynthetic process;B…	Ribosome
Os07t0168000-01	pep chromosome:IRGSP-1.0:7:3645846:3656754:-1 gene:Os07g0168000 transcript:Os07t0168000-01 gene_biotype:protein_coding transcript_biotype:protein_coding description:Similar to Polyribonucleotide phophorylase	up	yes	BP:regulation of metabolic process;BP:organic cyclic compound metabolic process;BP:organic cyclic compound catabolic process;BP:negative regulation of macromolecule metabolic process;BP:negative regulation of biological process;BP:ncRNA processing;BP:regulation of macromolecule metabolic process;BP:heterocycle metabolic process;BP:aromatic compound catabolic process;BP:negative regulation of meta…	RNA degradation
Os10t0181200-01	pep chromosome:IRGSP-1.0:10:5577483:5586604:-1 gene:Os10g0181200 transcript:Os10t0181200-01 gene_biotype:protein_coding transcript_biotype:protein_coding description:Similar to binding protein	up	yes	BP:regulation of catabolic process;BP:negative regulation of catabolic process;BP:negative regulation of metabolic process;BP:regulation of primary metabolic process;BP:regulation of cellular catabolic process;BP:negative regulation of cellular metabolic process;BP:regulation of cellular metabolic process;BP:negative regulation of mRNA catabolic process;BP:positive regulation of gene expression;B…	------
Os06t0611900-01	pep chromosome:IRGSP-1.0:6:24399546:24404035:-1 gene:Os06g0611900 transcript:Os06t0611900-01 gene_biotype:protein_coding transcript_biotype:protein_coding description:Similar to Glycine decarboxylase	up	yes	BP:glycine catabolic process;BP:carboxylic acid metabolic process;BP:cellular amino acid catabolic process;BP:nitrogen compound metabolic process;BP:small molecule metabolic process;BP:small molecule catabolic process;BP:serine family amino acid metabolic process;BP:organic substance catabolic process;BP:glycine metabolic process;BP:cellular amino acid metabolic process;BP:organic substance metab…	Biosynthesis of secondary metabolites;Glyoxylate and dicarboxylate metabolism;Carbon metabolism;Glycine, serine and threonine metabolism;Metabolic pathways
Os02t0538000-01	pep chromosome:IRGSP-1.0:2:19924420:19928340:-1 gene:Os02g0538000 transcript:Os02t0538000-01 gene_biotype:protein_coding transcript_biotype:protein_coding gene_symbol:LAS description:Threonyl-tRNA synthetase, Chloroplast biogenesis and chloroplast ribosomal system constructio	up	yes	BP:threonyl-tRNA aminoacylation;BP:carboxylic acid metabolic process;BP:nucleic acid metabolic process;BP:cellular nitrogen compound metabolic process;BP:nitrogen compound metabolic process;BP:small molecule metabolic process;BP:ncRNA metabolic process;BP:organic cyclic compound metabolic process;BP:nucleobase-containing compound metabolic process;BP:cellular amino acid metabolic process;BP:organ…	Aminoacyl-tRNA biosynthesis
Os03t0346900-01	pep chromosome:IRGSP-1.0:3:12961404:12964587:-1 gene:Os03g0346900 transcript:Os03t0346900-01 gene_biotype:protein_coding transcript_biotype:protein_coding description:Conserved hypothetical protein	up	yes	------	------
Os04t0457000-01	pep chromosome:IRGSP-1.0:4:22835913:22837163:-1 gene:Os04g0457000 transcript:Os04t0457000-01 gene_biotype:protein_coding transcript_biotype:protein_coding gene_symbol:CP24 description:Similar to Chlorophyll a/b-binding	up	yes	BP:response to radiation;BP:generation of precursor metabolites and energy;BP:cellular process;BP:photosynthesis, light harvesting in photosystem I;BP:biological_process;BP:metabolic process;BP:photosynthesis, light harvesting;BP:response to abiotic stimulus;BP:response to light stimulus;BP:response to stimulus;BP:cellular metabolic process;CC:plastid thylakoid membrane;CC:photosynthetic membrane…	Photosynthesis - antenna proteins;Metabolic pathways
Os02t0610800-01	pep chromosome:IRGSP-1.0:2:24000931:24003142:1 gene:Os02g0610800 transcript:Os02t0610800-01 gene_biotype:protein_coding transcript_biotype:protein_coding description:Protein of unknown function DUF1092 family protein	up	yes	BP:signal transduction;BP:intracellular signal transduction;BP:regulation of biological process;BP:organic substance metabolic process;BP:biological regulation;BP:lipid metabolic process;BP:cellular process;BP:regulation of cellular process;BP:biological_process;BP:metabolic process;BP:primary metabolic process;CC:intracellular organelle;CC:membrane-bounded organelle;CC:plastid;CC:cellular anatom…	------
cds-CAA33981.1	pep chromosome:IRGSP-1.0:Pt:76013:76126:-1 gene:gene-rpl36 transcript:transcript-rpl36 gene_biotype:protein_coding transcript_biotype:protein_coding	up	yes	BP:cellular biosynthetic process;BP:cellular macromolecule biosynthetic process;BP:organic substance biosynthetic process;BP:cellular nitrogen compound biosynthetic process;BP:cellular macromolecule metabolic process;BP:peptide biosynthetic process;BP:organic substance metabolic process;BP:organonitrogen compound biosynthetic process;BP:amide biosynthetic process;BP:cellular process;BP:biosynthet…	Ribosome
Os01t0595100-01	pep chromosome:IRGSP-1.0:1:23316218:23322871:1 gene:Os01g0595100 transcript:Os01t0595100-01 gene_biotype:protein_coding transcript_biotype:protein_coding description:Hypothetical conserved gene	up	yes	BP:nucleobase-containing compound transport;BP:nuclear-transcribed mRNA catabolic process, nonsense-mediated decay;BP:negative regulation of metabolic process;BP:regulation of primary metabolic process;BP:regulation of metabolic process;BP:regulation of cellular process;BP:regulation of cellular macromolecule biosynthetic process;BP:regulation of cellular metabolic process;BP:nucleic acid transpo…	------
Os02t0535000-01	pep chromosome:IRGSP-1.0:2:19714852:19717671:-1 gene:Os02g0535000 transcript:Os02t0535000-01 gene_biotype:protein_coding transcript_biotype:protein_coding description:Similar to chaperone protein	up	yes	BP:organonitrogen compound biosynthetic process;BP:positive regulation of metabolic process;BP:regulation of metabolic process;BP:positive regulation of cellular biosynthetic process;BP:regulation of cellular biosynthetic process;BP:positive regulation of cellular metabolic process;BP:regulation of cellular metabolic process;BP:organonitrogen compound metabolic process;BP:protein stabilization;BP…	------
Os04t0547900-01	pep chromosome:IRGSP-1.0:4:27423442:27426169:1 gene:Os04g0547900 transcript:Os04t0547900-01 gene_biotype:protein_coding transcript_biotype:protein_coding description:Anti-sense to fibroblast growth factor protein GFG family protein	up	yes	MF:hydrolase activity;MF:hydrolase activity, acting on acid anhydrides, in phosphorus-containing anhydrides;MF:catalytic activity;MF:NAD binding;MF:hydrolase activity, acting on acid anhydrides;MF:ADP-ribose diphosphatase activity;MF:nucleotide binding;MF:small molecule binding;MF:pyrophosphatase activity;MF:molecular_function;MF:binding;MF:organic cyclic compound binding;MF:NADH pyrophosphatase …	------
Os02t0803250-00	pep chromosome:IRGSP-1.0:2:34242810:34252960:1 gene:Os02g0803250 transcript:Os02t0803250-00 gene_biotype:protein_coding transcript_biotype:protein_coding description:Similar to predicted protein	up	yes	BP:protein acetylation;BP:N-terminal protein amino acid acetylation;BP:nitrogen compound metabolic process;BP:peptidyl-amino acid modification;BP:N-terminal protein amino acid modification;BP:protein acylation;BP:organic substance metabolic process;BP:N-terminal peptidyl-methionine acetylation;BP:macromolecule modification;BP:protein modification process;BP:biological_process;BP:metabolic process…	------
Os05t0413000-01	pep chromosome:IRGSP-1.0:5:20197014:20198584:1 gene:Os05g0413000 transcript:Os05t0413000-01 gene_biotype:protein_coding transcript_biotype:protein_coding description:Mitochodrial transcription termination factor-related family protein	up	yes	BP:primary metabolic process;BP:RNA biosynthetic process;BP:regulation of primary metabolic process;BP:regulation of metabolic process;BP:regulation of cellular biosynthetic process;BP:regulation of cellular metabolic process;BP:chloroplast organization;BP:cellular biosynthetic process;BP:cellular nitrogen compound metabolic process;BP:nitrogen compound metabolic process;BP:organic cyclic compoun…	------
Os02t0610700-01	pep chromosome:IRGSP-1.0:2:23998182:24000801:-1 gene:Os02g0610700 transcript:Os02t0610700-01 gene_biotype:protein_coding transcript_biotype:protein_coding description:Chlorophyll a/b binding protein domain domain containing protein	up	yes	MF:cation binding;MF:transition metal ion binding;MF:organic cyclic compound binding;MF:zinc ion binding;MF:ion binding;MF:molecular_function;MF:binding;MF:nucleic acid binding;MF:metal ion binding;MF:heterocyclic compound binding;MF:RNA binding;	------
Os06t0319800-00	pep chromosome:IRGSP-1.0:6:12426184:12426831:-1 gene:Os06g0319800 transcript:Os06t0319800-00 gene_biotype:protein_coding transcript_biotype:protein_coding description:Similar to ABC-type Co2+	up	yes	CC:cellular_component;CC:integral component of membrane;CC:cellular anatomical entity;CC:intrinsic component of membrane;	------
Os12t0169400-01	pep chromosome:IRGSP-1.0:12:3531395:3536426:-1 gene:Os12g0169400 transcript:Os12t0169400-01 gene_biotype:protein_coding transcript_biotype:protein_coding gene_symbol:OsCBSCBSPB4 description:Cystathionine beta-synthase, core domain containing protein	up	yes	CC:intracellular membrane-bounded organelle;CC:integral component of membrane;CC:organelle;CC:cellular_component;CC:intracellular organelle;CC:intrinsic component of membrane;CC:membrane-bounded organelle;CC:nucleus;CC:cellular anatomical entity;	------
Os11t0544800-01	pep chromosome:IRGSP-1.0:11:20030056:20034630:-1 gene:Os11g0544800 transcript:Os11t0544800-01 gene_biotype:protein_coding transcript_biotype:protein_coding gene_symbol:GATB description:Glutamyl-tRNA(Gln) amidotransferase subunit B, Primary root developmen	up	yes	BP:nucleobase-containing compound metabolic process;BP:carboxylic acid metabolic process;BP:nucleic acid metabolic process;BP:cellular biosynthetic process;BP:cellular nitrogen compound metabolic process;BP:nitrogen compound metabolic process;BP:cellular macromolecule biosynthetic process;BP:ncRNA metabolic process;BP:organic substance biosynthetic process;BP:cellular macromolecule metabolic proc…	Aminoacyl-tRNA biosynthesis;Metabolic pathways
Os11t0197600-01	pep chromosome:IRGSP-1.0:11:4894638:4899862:-1 gene:Os11g0197600 transcript:Os11t0197600-01 gene_biotype:protein_coding transcript_biotype:protein_coding description:Transcriptional factor B3 family protein	up	yes	CC:intracellular membrane-bounded organelle;CC:nucleus;CC:cellular_component;CC:intracellular organelle;CC:membrane-bounded organelle;CC:organelle;CC:cellular anatomical entity;MF:organic cyclic compound binding;MF:heterocyclic compound binding;MF:molecular_function;MF:binding;MF:nucleic acid binding;MF:DNA binding;	------
cds-CAA33994.1	pep chromosome:IRGSP-1.0:Pt:36309:36620:-1 gene:gene-rps14 transcript:transcript-rps14 gene_biotype:protein_coding transcript_biotype:protein_coding	up	yes	BP:cellular biosynthetic process;BP:nitrogen compound metabolic process;BP:macromolecule metabolic process;BP:organic substance biosynthetic process;BP:cellular nitrogen compound biosynthetic process;BP:cellular macromolecule metabolic process;BP:cellular amide metabolic process;BP:peptide biosynthetic process;BP:organic substance metabolic process;BP:amide biosynthetic process;BP:cellular proces…	Ribosome
cds-CAA33950.1	pep chromosome:IRGSP-1.0:Pt:101433:103637:-1 gene:gene-ndhF transcript:transcript-ndhF gene_biotype:protein_coding transcript_biotype:protein_coding	up	yes	BP:cellular metabolic process;BP:generation of precursor metabolites and energy;BP:electron transport coupled proton transport;BP:transmembrane transport;BP:hydrogen ion transmembrane transport;BP:electron transport chain;BP:inorganic cation transmembrane transport;BP:inorganic ion transmembrane transport;BP:ATP synthesis coupled electron transport;BP:cellular process;BP:cation transport;BP:ion t…	Oxidative phosphorylation;Metabolic pathways
Os08t0254500-02	pep chromosome:IRGSP-1.0:8:9405709:9414700:1 gene:Os08g0254500 transcript:Os08t0254500-02 gene_biotype:protein_coding transcript_biotype:protein_coding description:Similar to Preprotein translocase	up	yes	BP:protein localization;BP:SRP-dependent cotranslational protein targeting to membrane, translocation;BP:cellular macromolecule localization;BP:intracellular protein transport;BP:transmembrane transport;BP:nitrogen compound transport;BP:intracellular protein transmembrane transport;BP:organic substance transport;BP:macromolecule localization;BP:transport;BP:cellular process;BP:establishment of pr…	Protein processing in endoplasmic reticulum;Protein export;Phagosome
Os09t0553300-01	pep chromosome:IRGSP-1.0:9:21922941:21926057:-1 gene:Os09g0553300 transcript:Os09t0553300-01 gene_biotype:protein_coding transcript_biotype:protein_coding description:NUDIX hydrolase domain containing protein	up	yes	MF:hydrolase activity;MF:molecular_function;MF:catalytic activity;	Riboflavin metabolism;Purine metabolism;Metabolic pathways
Os03t0684400-01	pep chromosome:IRGSP-1.0:3:27287853:27294356:1 gene:Os03g0684400 transcript:Os03t0684400-01 gene_biotype:protein_coding transcript_biotype:protein_coding gene_symbol:OsMRS2-6 description:Mg2+ transporter protein, CorA-like domain containing protein	up	yes	BP:response to radiation;BP:ion homeostasis;BP:homeostatic process;BP:membrane organization;BP:inorganic ion homeostasis;BP:thylakoid membrane organization;BP:magnesium ion homeostasis;BP:divalent inorganic cation homeostasis;BP:cellular component organization;BP:magnesium ion transport;BP:plastid membrane organization;BP:biological regulation;BP:cellular component organization or biogenesis;BP:r…	------
Os03t0196800-01	pep chromosome:IRGSP-1.0:3:5078248:5081710:-1 gene:Os03g0196800 transcript:Os03t0196800-01 gene_biotype:protein_coding transcript_biotype:protein_coding description:Similar to Cyanelle 30S	up	yes	BP:cellular biosynthetic process;BP:nitrogen compound metabolic process;BP:organic substance biosynthetic process;BP:cellular nitrogen compound biosynthetic process;BP:cellular macromolecule metabolic process;BP:cellular amide metabolic process;BP:peptide biosynthetic process;BP:organic substance metabolic process;BP:amide biosynthetic process;BP:cellular process;BP:cellular macromolecule biosynt…	Ribosome
Os04t0539000-01	pep chromosome:IRGSP-1.0:4:26977442:26978662:1 gene:Os04g0539000 transcript:Os04t0539000-01 gene_biotype:protein_coding transcript_biotype:protein_coding description:Protein of unknown function DUF2485 domain containing protein	up	yes	CC:chloroplast thylakoid membrane;CC:organelle membrane;CC:plastid thylakoid membrane;CC:photosynthetic membrane;CC:membrane;CC:cellular_component;CC:plastid membrane;CC:thylakoid membrane;CC:cellular anatomical entity;MF:catalytic activity;MF:binding;MF:oxidoreductase activity, acting on NA;MF:oxidoreductase activity, acting on NA;MF:molecular_function;MF:quinone binding;MF:oxidoreductase activi…	------
Os10t0580800-01	pep chromosome:IRGSP-1.0:10:23190161:23192200:1 gene:Os10g0580800 transcript:Os10t0580800-01 gene_biotype:protein_coding transcript_biotype:protein_coding gene_symbol:OsClpP4 description:Similar to NClpP4 (Fragment)	up	yes	BP:chloroplast organization;BP:nitrogen compound metabolic process;BP:regulation of biological process;BP:cellular component organization or biogenesis;BP:organic substance metabolic process;BP:cellular component organization;BP:regulation of timing of transition from vegetative to reproductive phase;BP:biological regulation;BP:proteolysis;BP:plastid organization;BP:regulation of developmental pr…	------
Os04t0444800-02	pep chromosome:IRGSP-1.0:4:22182709:22186919:1 gene:Os04g0444800 transcript:Os04t0444800-02 gene_biotype:protein_coding transcript_biotype:protein_coding gene_symbol:OsFRO7 description:Ferric reductase-like transmembrane component family protein	up	yes	CC:integral component of membrane;CC:membrane;CC:cellular_component;CC:cellular anatomical entity;CC:plasma membrane;CC:intrinsic component of membrane;MF:ferric-chelate reductase activity;MF:oxidoreductase activity, oxidizing metal ions;MF:catalytic activity;MF:molecular_function;MF:oxidoreductase activity;	MAPK signaling pathway - plant;Plant-pathogen interaction
Os02t0774100-00	pep chromosome:IRGSP-1.0:2:32684064:32686004:1 gene:Os02g0774100 transcript:Os02t0774100-00 gene_biotype:protein_coding transcript_biotype:protein_coding description:Similar to thioredoxin-like 5	up	yes	CC:cellular_component;CC:chloroplast stroma;CC:cellular anatomical entity;CC:plastid stroma;	------
Os07t0165000-01	pep chromosome:IRGSP-1.0:7:3483093:3485872:1 gene:Os07g0165000 transcript:Os07t0165000-01 gene_biotype:protein_coding transcript_biotype:protein_coding description:Similar to Prolyl-tRNA synthetase	up	yes	BP:prolyl-tRNA aminoacylation;BP:plant ovule development;BP:regulation of cellular metabolic process;BP:carboxylic acid metabolic process;BP:post-embryonic development;BP:regulation of biological process;BP:cellular nitrogen compound metabolic process;BP:nitrogen compound metabolic process;BP:small molecule metabolic process;BP:ncRNA metabolic process;BP:reproductive structure development;BP:mult…	Aminoacyl-tRNA biosynthesis
Os01t0965400-01	pep chromosome:IRGSP-1.0:1:42562823:42566993:1 gene:Os01g0965400 transcript:Os01t0965400-01 gene_biotype:protein_coding transcript_biotype:protein_coding gene_symbol:YGL8 description:Chloroplast-targeted UMP kinase, Regulation of leaf colou	up	yes	BP:pyrimidine nucleoside triphosphate biosynthetic process;BP:ribonucleoside diphosphate metabolic process;BP:pyrimidine ribonucleotide metabolic process;BP:nucleoside triphosphate metabolic process;BP:nucleoside triphosphate biosynthetic process;BP:ribonucleoside diphosphate biosynthetic process;BP:pyrimidine nucleoside triphosphate metabolic process;BP:pyrimidine-containing compound biosyntheti…	Biosynthesis of cofactors;Metabolic pathways;Pyrimidine metabolism;Nucleotide metabolism
Os02t0526400-01	pep chromosome:IRGSP-1.0:2:19251968:19256233:1 gene:Os02g0526400 transcript:Os02t0526400-01 gene_biotype:protein_coding transcript_biotype:protein_coding gene_symbol:ClpD1 description:Similar to ATP-dependent Clp	up	yes	BP:cellular response to heat;BP:positive regulation of response to stimulus;BP:regulation of response to stimulus;BP:regulation of response to water deprivation;BP:nitrogen compound metabolic process;BP:regulation of biological process;BP:cellular response to stimulus;BP:positive regulation of response to salt stress;BP:regulation of response to salt stress;BP:organic substance metabolic process;…	------
Os03t0374100-03	pep chromosome:IRGSP-1.0:3:14721287:14725147:-1 gene:Os03g0374100 transcript:Os03t0374100-03 gene_biotype:protein_coding transcript_biotype:protein_coding description:Hepatocellular carcinoma-associated antigen 59 family protein	up	yes	BP:response to abiotic stimulus;BP:negative regulation of metabolic process;BP:metabolic process;BP:regulation of metabolic process;BP:regulation of protein metabolic process;BP:response to radiation;BP:regulation of response to stimulus;BP:regulation of post-embryonic development;BP:nucleic acid metabolic process;BP:regulation of protein modification process;BP:cellular nitrogen compound metabol…	------
Os02t0197600-01	pep chromosome:IRGSP-1.0:2:5468648:5470490:-1 gene:Os02g0197600 transcript:Os02t0197600-01 gene_biotype:protein_coding transcript_biotype:protein_coding description:Chlorophyll a/b-binding protein type III (Fragment)	up	yes	BP:response to radiation;BP:generation of precursor metabolites and energy;BP:cellular process;BP:photosynthesis, light harvesting in photosystem I;BP:biological_process;BP:metabolic process;BP:photosynthesis, light harvesting;BP:response to abiotic stimulus;BP:response to light stimulus;BP:response to stimulus;BP:cellular metabolic process;CC:plastid thylakoid membrane;CC:photosynthetic membrane…	Photosynthesis - antenna proteins;Metabolic pathways
cds-CAA33934.1	pep chromosome:IRGSP-1.0:Pt:79344:80063:-1 gene:gene-rps3 transcript:transcript-rps3 gene_biotype:protein_coding transcript_biotype:protein_coding	up	yes	BP:cellular biosynthetic process;BP:macromolecule metabolic process;BP:organic substance biosynthetic process;BP:cellular nitrogen compound biosynthetic process;BP:cellular macromolecule metabolic process;BP:cellular amide metabolic process;BP:peptide biosynthetic process;BP:organic substance metabolic process;BP:organonitrogen compound biosynthetic process;BP:amide biosynthetic process;BP:cellul…	Ribosome
Os10t0457000-01	pep chromosome:IRGSP-1.0:10:16750745:16755109:1 gene:Os10g0457000 transcript:Os10t0457000-01 gene_biotype:protein_coding transcript_biotype:protein_coding description:Nucleotide-binding, alpha-beta plait domain containing protein	up	yes	BP:regulation of developmental growth;BP:regulation of RNA metabolic process;BP:regulation of nucleobase-containing compound metabolic process;BP:regulation of primary metabolic process;BP:regulation of metabolic process;BP:positive regulation of mRNA processing;BP:regulation of cellular biosynthetic process;BP:positive regulation of cellular metabolic process;BP:positive regulation of nitrogen c…	RNA degradation;Spliceosome;mRNA surveillance pathway
Os03t0355900-00	pep chromosome:IRGSP-1.0:3:13608897:13609145:-1 gene:Os03g0355900 transcript:Os03t0355900-00 gene_biotype:protein_coding transcript_biotype:protein_coding description:Hypothetical conserved gene	up	yes	------	------
Os01t0221700-00	pep chromosome:IRGSP-1.0:1:6663533:6666725:1 gene:Os01g0221700 transcript:Os01t0221700-00 gene_biotype:protein_coding transcript_biotype:protein_coding description:Similar to GDT1-like protein	up	yes	BP:cellular homeostasis;BP:transition metal ion transport;BP:homeostatic process;BP:calcium ion homeostasis;BP:inorganic ion homeostasis;BP:manganese ion transport;BP:divalent inorganic cation homeostasis;BP:transmembrane transport;BP:biological_process;BP:cellular calcium ion homeostasis;BP:biological regulation;BP:inorganic cation transmembrane transport;BP:cation transport;BP:regulation of bio…	------
Os01t0332100-01	pep chromosome:IRGSP-1.0:1:12870240:12874218:1 gene:Os01g0332100 transcript:Os01t0332100-01 gene_biotype:protein_coding transcript_biotype:protein_coding gene_symbol:OsNIN2 description:Similar to Neutral invertase-like	up	yes	BP:oligosaccharide metabolic process;BP:oligosaccharide catabolic process;BP:cellular catabolic process;BP:organic substance catabolic process;BP:cellular carbohydrate metabolic process;BP:disaccharide metabolic process;BP:sucrose metabolic process;BP:sucrose catabolic process;BP:organic substance metabolic process;BP:disaccharide catabolic process;BP:cellular process;BP:biological_process;BP:met…	------
Os12t0498500-01	pep chromosome:IRGSP-1.0:12:18918241:18920690:-1 gene:Os12g0498500 transcript:Os12t0498500-01 gene_biotype:protein_coding transcript_biotype:protein_coding description:Similar to DnaJ domain	up	yes	CC:chloroplast thylakoid membrane;CC:plastid;CC:macromolecular complex;CC:organelle membrane;CC:plastid thylakoid membrane;CC:NA;CC:photosynthetic membrane;CC:membrane;CC:intracellular organelle;CC:intracellular membrane-bounded organelle;CC:cellular_component;CC:membrane-bounded organelle;CC:plastid membrane;CC:intrinsic component of membrane;CC:organelle;CC:endoplasmic reticulum;CC:chloroplast;…	------
Os11t0267000-02	pep chromosome:IRGSP-1.0:11:9177329:9178560:1 gene:Os11g0267000 transcript:Os11t0267000-02 gene_biotype:protein_coding transcript_biotype:protein_coding gene_symbol:GUN4 description:Regulator of the Magnesium-chelatase subunit ChlH activity, Activation of the ChlH subunit of magnesium chelatase, Chlorophyll synthesi	up	yes	BP:cellular process;BP:regulation of cellular process;BP:biological regulation;BP:biological_process;BP:signal transduction;BP:chloroplast-nucleus signaling pathway;BP:regulation of biological process;CC:cellular_component;CC:plastid;CC:intracellular membrane-bounded organelle;CC:organelle;CC:intracellular organelle;CC:membrane-bounded organelle;CC:cellular anatomical entity;CC:chloroplast;MF:bin…	------
Os05t0110100-02	pep chromosome:IRGSP-1.0:5:542205:542923:1 gene:Os05g0110100 transcript:Os05t0110100-02 gene_biotype:protein_coding transcript_biotype:protein_coding description:Heat shock protein DnaJ, cysteine-rich domain domain containing protein	up	yes	BP:negative regulation of metabolic process;BP:regulation of primary metabolic process;BP:regulation of metabolic process;BP:regulation of cellular macromolecule biosynthetic process;BP:negative regulation of cellular metabolic process;BP:regulation of cellular metabolic process;BP:negative regulation of gene expression;BP:regulation of biological process;BP:negative regulation of protein metabol…	------
Os03t0332700-01	pep chromosome:IRGSP-1.0:3:12276683:12280143:-1 gene:Os03g0332700 transcript:Os03t0332700-01 gene_biotype:protein_coding transcript_biotype:protein_coding gene_symbol:OsABCI3_1 description:Similar to ABC Transporter,	up	yes	BP:membrane organization;BP:embryo development ending in seed dormancy;BP:thylakoid membrane organization;BP:multicellular organism development;BP:cellular component organization or biogenesis;BP:cellular component organization;BP:developmental process;BP:multicellular organismal process;BP:cellular process;BP:developmental process involved in reproduction;BP:biological_process;BP:reproductive pr…	ABC transporters
Os02t0638300-01	pep chromosome:IRGSP-1.0:2:25589927:25590697:-1 gene:Os02g0638300 transcript:Os02t0638300-01 gene_biotype:protein_coding transcript_biotype:protein_coding description:Similar to Ferredoxin-thioredoxin reductase,	up	yes	BP:metabolic process;BP:cellular process;BP:biological_process;BP:photosynthesis;BP:cellular metabolic process;	------
cds-CAA33932.1	pep chromosome:IRGSP-1.0:Pt:77248:77619:-1 gene:gene-rpl14 transcript:transcript-rpl14 gene_biotype:protein_coding transcript_biotype:protein_coding	up	yes	BP:cellular macromolecule biosynthetic process;BP:cellular biosynthetic process;BP:nitrogen compound metabolic process;BP:macromolecule metabolic process;BP:organic substance biosynthetic process;BP:cellular nitrogen compound biosynthetic process;BP:cellular macromolecule metabolic process;BP:cellular amide metabolic process;BP:peptide biosynthetic process;BP:organic substance metabolic process;B…	Ribosome
Os11t0220300-01	pep chromosome:IRGSP-1.0:11:6285765:6287989:-1 gene:Os11g0220300 transcript:Os11t0220300-01 gene_biotype:protein_coding transcript_biotype:protein_coding description:Similar to NB-ARC domain	up	yes	------	------
Os05t0535800-00	pep chromosome:IRGSP-1.0:5:26608277:26612344:1 gene:Os05g0535800 transcript:Os05t0535800-00 gene_biotype:protein_coding transcript_biotype:protein_coding description:Similar to F14O23.10 protein	up	yes	BP:regulation of catabolic process;BP:negative regulation of catabolic process;BP:negative regulation of metabolic process;BP:regulation of primary metabolic process;BP:regulation of cellular catabolic process;BP:negative regulation of cellular metabolic process;BP:regulation of cellular metabolic process;BP:regulation of biological process;BP:negative regulation of cellular catabolic process;BP:…	Ribosome
Os01t0693400-01	pep chromosome:IRGSP-1.0:1:28619585:28621117:-1 gene:Os01g0693400 transcript:Os01t0693400-01 gene_biotype:protein_coding transcript_biotype:protein_coding gene_symbol:AP2/EREBP#127 description:Pathogenesis-related transcriptional factor and ERF, DNA-binding domain containing protein	up	yes	CC:intracellular membrane-bounded organelle;CC:nucleus;CC:cellular_component;CC:intracellular organelle;CC:membrane-bounded organelle;CC:organelle;CC:cellular anatomical entity;MF:transcription factor activity, sequence-specific DNA binding;MF:organic cyclic compound binding;MF:heterocyclic compound binding;MF:molecular_function;MF:binding;MF:nucleic acid binding;MF:DNA binding;MF:transcription r…	------
Os02t0181300-01	pep chromosome:IRGSP-1.0:2:4542938:4544874:1 gene:Os02g0181300 transcript:Os02t0181300-01 gene_biotype:protein_coding transcript_biotype:protein_coding gene_symbol:WRKY71 description:WRKY transcription factor, Defense respons	up	yes	BP:regulation of primary metabolic process;BP:regulation of metabolic process;BP:negative regulation of response to stimulus;BP:regulation of response to stimulus;BP:small molecule metabolic process;BP:regulation of defense response;BP:hormone-mediated signaling pathway;BP:negative regulation of macromolecule metabolic process;BP:response to jasmonic acid;BP:regulation of signal transduction;BP:r…	------
Os06t0608700-01	pep chromosome:IRGSP-1.0:6:24227264:24229207:1 gene:Os06g0608700 transcript:Os06t0608700-01 gene_biotype:protein_coding transcript_biotype:protein_coding gene_symbol:OsAld-Y description:Similar to Fructose-bisphosphate aldolase,	up	yes	BP:ribonucleoside diphosphate metabolic process;BP:phosphorylation;BP:purine nucleoside triphosphate metabolic process;BP:carboxylic acid metabolic process;BP:cellular nitrogen compound metabolic process;BP:nitrogen compound metabolic process;BP:small molecule metabolic process;BP:purine-containing compound metabolic process;BP:cellular aromatic compound metabolic process;BP:purine nucleotide met…	Pentose phosphate pathway;Biosynthesis of amino acids;Glycolysis / Gluconeogenesis;Carbon fixation in photosynthetic organisms;Carbon metabolism;Fructose and mannose metabolism;Biosynthesis of secondary metabolites;Metabolic pathways
Os07t0485400-01	pep chromosome:IRGSP-1.0:7:17838560:17844966:1 gene:Os07g0485400 transcript:Os07t0485400-01 gene_biotype:protein_coding transcript_biotype:protein_coding description:Similar to asparaginyl-tRNA synthetase	up	yes	BP:carboxylic acid metabolic process;BP:nucleic acid metabolic process;BP:cellular nitrogen compound metabolic process;BP:nitrogen compound metabolic process;BP:small molecule metabolic process;BP:ncRNA metabolic process;BP:organic cyclic compound metabolic process;BP:nucleobase-containing compound metabolic process;BP:cellular amino acid metabolic process;BP:organic substance metabolic process;B…	Aminoacyl-tRNA biosynthesis
Os07t0489800-01	pep chromosome:IRGSP-1.0:7:18149111:18150695:1 gene:Os07g0489800 transcript:Os07t0489800-01 gene_biotype:protein_coding transcript_biotype:protein_coding description:Beta-grasp fold, ferredoxin-type domain containing protein	up	yes	BP:generation of precursor metabolites and energy;BP:photosynthetic electron transport in photosystem I;BP:electron transport chain;BP:photosynthetic electron transport chain;BP:cellular process;BP:biological_process;BP:metabolic process;BP:cellular metabolic process;CC:plastid thylakoid membrane;CC:photosynthetic membrane;CC:chloroplast thylakoid membrane;CC:organelle membrane;CC:membrane;CC:cel…	------
Os06t0132400-01	pep chromosome:IRGSP-1.0:6:1733988:1734456:-1 gene:Os06g0132400 transcript:Os06t0132400-01 gene_biotype:protein_coding transcript_biotype:protein_coding gene_symbol:ChlM description:Similar to Magnesium-protoporphyrin O-methyltransferase	up	yes	BP:porphyrin-containing compound metabolic process;BP:porphyrin-containing compound biosynthetic process;BP:cellular biosynthetic process;BP:cellular nitrogen compound metabolic process;BP:nitrogen compound metabolic process;BP:organic cyclic compound biosynthetic process;BP:organic cyclic compound metabolic process;BP:organic substance biosynthetic process;BP:chlorophyll metabolic process;BP:chl…	Porphyrin metabolism;Biosynthesis of secondary metabolites;Metabolic pathways
Os01t0662300-01	pep chromosome:IRGSP-1.0:1:27041773:27042644:1 gene:Os01g0662300 transcript:Os01t0662300-01 gene_biotype:protein_coding transcript_biotype:protein_coding gene_symbol:rpl12-2 description:Similar to Isoform 2	up	yes	BP:organonitrogen compound biosynthetic process;BP:cellular biosynthetic process;BP:cellular macromolecule biosynthetic process;BP:organic substance biosynthetic process;BP:cellular nitrogen compound biosynthetic process;BP:cellular macromolecule metabolic process;BP:peptide biosynthetic process;BP:organic substance metabolic process;BP:amide biosynthetic process;BP:cellular process;BP:biosynthet…	Ribosome
Os10t0503800-01	pep chromosome:IRGSP-1.0:10:19244954:19246731:-1 gene:Os10g0503800 transcript:Os10t0503800-01 gene_biotype:protein_coding transcript_biotype:protein_coding gene_symbol:OsREM1.2 description:Similar to Remorin	up	yes	BP:biological_process;BP:response to chemical;BP:response to oxygen-containing compound;BP:response to stimulus;MF:purine ribonucleoside triphosphate binding;MF:molecular_function;MF:binding;MF:nucleic acid binding;MF:RNA-dependent ATPase activity;MF:ion binding;MF:heterocyclic compound binding;MF:nucleoside phosphate binding;MF:anion binding;MF:nucleotide binding;MF:purine nucleotide binding;MF:…	------
cds-CAA33996.1	pep chromosome:IRGSP-1.0:Pt:38998:41250:-1 gene:gene-psaA transcript:transcript-psaA gene_biotype:protein_coding transcript_biotype:protein_coding	up	yes	BP:metabolic process;BP:cellular process;BP:biological_process;BP:photosynthesis;BP:cellular metabolic process;CC:plastid thylakoid membrane;CC:photosynthetic membrane;CC:intracellular organelle;CC:plastid membrane;CC:membrane-bounded organelle;CC:organelle;CC:intrinsic component of membrane;CC:chloroplast thylakoid membrane;CC:plastid;CC:organelle membrane;CC:integral component of membrane;CC:me…	Photosynthesis;Metabolic pathways
Os09t0296800-01	pep chromosome:IRGSP-1.0:9:7185218:7188139:1 gene:Os09g0296800 transcript:Os09t0296800-01 gene_biotype:protein_coding transcript_biotype:protein_coding gene_symbol:CabE description:Chlorophyll A-B binding protein family protein	up	yes	BP:response to radiation;BP:generation of precursor metabolites and energy;BP:cellular process;BP:photosynthesis, light harvesting in photosystem I;BP:biological_process;BP:metabolic process;BP:photosynthesis, light harvesting;BP:response to abiotic stimulus;BP:response to light stimulus;BP:response to stimulus;BP:cellular metabolic process;CC:plastid thylakoid membrane;CC:photosynthetic membrane…	Photosynthesis - antenna proteins;Metabolic pathways
Os03t0289400-00	pep chromosome:IRGSP-1.0:3:10028091:10029033:1 gene:Os03g0289400 transcript:Os03t0289400-00 gene_biotype:protein_coding transcript_biotype:protein_coding gene_symbol:OsStr2 description:Rhodanese-like domain containing protein	up	yes	BP:response to abiotic stimulus;BP:response to stimulus;BP:response to stress;BP:biological_process;BP:response to temperature stimulus;BP:response to cold;CC:cellular_component;CC:cellular anatomical entity;CC:integral component of membrane;CC:intrinsic component of membrane;	------
Os03t0125000-02	pep chromosome:IRGSP-1.0:3:1433760:1435293:-1 gene:Os03g0125000 transcript:Os03t0125000-02 gene_biotype:protein_coding transcript_biotype:protein_coding description:Similar to 50S ribosomal	up	yes	BP:cellular biosynthetic process;BP:cellular macromolecule biosynthetic process;BP:macromolecule metabolic process;BP:organic substance biosynthetic process;BP:cellular nitrogen compound biosynthetic process;BP:cellular macromolecule metabolic process;BP:cellular amide metabolic process;BP:peptide biosynthetic process;BP:organic substance metabolic process;BP:organonitrogen compound biosynthetic …	Ribosome
Os05t0388500-01	pep chromosome:IRGSP-1.0:5:18789640:18793642:1 gene:Os05g0388500 transcript:Os05t0388500-01 gene_biotype:protein_coding transcript_biotype:protein_coding description:Similar to 50S ribosomal	up	yes	BP:cellular macromolecule biosynthetic process;BP:nucleic acid metabolic process;BP:cellular biosynthetic process;BP:cellular nitrogen compound metabolic process;BP:nitrogen compound metabolic process;BP:maturation of LSU-rRNA;BP:ncRNA metabolic process;BP:macromolecule metabolic process;BP:organic cyclic compound metabolic process;BP:nucleobase-containing compound metabolic process;BP:cellular n…	Ribosome
Os04t0514400-01	pep chromosome:IRGSP-1.0:4:25701024:25703247:1 gene:Os04g0514400 transcript:Os04t0514400-01 gene_biotype:protein_coding transcript_biotype:protein_coding description:Peptidoglycan binding-like domain containing protein	up	yes	BP:primary metabolic process;BP:RNA biosynthetic process;BP:regulation of metabolic process;BP:regulation of cellular biosynthetic process;BP:response to temperature stimulus;BP:regulation of cellular metabolic process;BP:nitrogen compound metabolic process;BP:chloroplast organization;BP:cellular biosynthetic process;BP:response to light stimulus;BP:regulation of biological process;BP:cellular co…	------
Os01t0321300-00	pep chromosome:IRGSP-1.0:1:12235589:12248125:-1 gene:Os01g0321300 transcript:Os01t0321300-00 gene_biotype:protein_coding transcript_biotype:protein_coding description:Similar to Protein translocase	up	yes	BP:protein localization;BP:regulation of metabolic process;BP:response to radiation;BP:regulation of cellular metabolic process;BP:chloroplast organization;BP:regulation of photosynthesis;BP:anatomical structure morphogenesis;BP:regulation of biological process;BP:cellular component organization or biogenesis;BP:plastid organization;BP:cell morphogenesis involved in differentiation;BP:cell morpho…	Protein export
Os05t0121200-01	pep chromosome:IRGSP-1.0:5:1127011:1132408:-1 gene:Os05g0121200 transcript:Os05t0121200-01 gene_biotype:protein_coding transcript_biotype:protein_coding description:Similar to Transmembrane transport	up	yes	BP:post-embryonic development;BP:cellular process;BP:seedling development;BP:plastid membrane organization;BP:cellular component organization;BP:membrane organization;BP:multicellular organismal process;BP:cellular component organization or biogenesis;BP:biological_process;BP:thylakoid membrane organization;CC:chloroplast thylakoid membrane;CC:organelle membrane;CC:plastid thylakoid membrane;CC:p…	------
Os01t0749200-01	pep chromosome:IRGSP-1.0:1:31367052:31369399:1 gene:Os01g0749200 transcript:Os01t0749200-01 gene_biotype:protein_coding transcript_biotype:protein_coding gene_symbol:WLP1 description:Chloroplast ribosome L13 protein, Chloroplast development under low temperature condition	up	yes	BP:regulation of primary metabolic process;BP:regulation of metabolic process;BP:negative regulation of cellular biosynthetic process;BP:regulation of cellular macromolecule biosynthetic process;BP:negative regulation of cellular metabolic process;BP:regulation of cellular metabolic process;BP:nitrogen compound metabolic process;BP:metabolic process;BP:regulation of biological process;BP:negative…	Ribosome
Os02t0179100-01	pep chromosome:IRGSP-1.0:2:4384188:4387935:1 gene:Os02g0179100 transcript:Os02t0179100-01 gene_biotype:protein_coding transcript_biotype:protein_coding description:Metal-dependent phosphohydrolase, HD region domain containing protein	up	yes	MF:hydrolase activity;MF:phosphatase activity;MF:hydrolase activity, acting on ester bonds;MF:phosphoric ester hydrolase activity;MF:catalytic activity;MF:molecular_function;MF:5'-deoxynucleotidase activity;	Pyrimidine metabolism;Metabolic pathways;Purine metabolism;Nucleotide metabolism
Os03t0563300-01	pep chromosome:IRGSP-1.0:3:20248326:20250000:-1 gene:Os03g0563300 transcript:Os03t0563300-01 gene_biotype:protein_coding transcript_biotype:protein_coding gene_symbol:ELL description:Magnesium-chelatase subunit ChlI, Mg-chelatase I subunit, Chlorophyll biosynthesis, Chloroplast developmen	up	yes	BP:porphyrin-containing compound metabolic process;BP:porphyrin-containing compound biosynthetic process;BP:cellular biosynthetic process;BP:cellular nitrogen compound metabolic process;BP:nitrogen compound metabolic process;BP:organic cyclic compound biosynthetic process;BP:organic cyclic compound metabolic process;BP:organic substance biosynthetic process;BP:chlorophyll metabolic process;BP:chl…	Porphyrin metabolism;Biosynthesis of secondary metabolites;Metabolic pathways
Os03t0337600-01	pep chromosome:IRGSP-1.0:3:12529090:12532682:1 gene:Os03g0337600 transcript:Os03t0337600-01 gene_biotype:protein_coding transcript_biotype:protein_coding gene_symbol:UroD description:Similar to Uroporphyrinogen decarboxylase	up	yes	BP:porphyrin-containing compound metabolic process;BP:porphyrin-containing compound biosynthetic process;BP:cellular biosynthetic process;BP:cellular nitrogen compound metabolic process;BP:nitrogen compound metabolic process;BP:organic cyclic compound biosynthetic process;BP:organic cyclic compound metabolic process;BP:organic substance biosynthetic process;BP:chlorophyll metabolic process;BP:chl…	Biosynthesis of cofactors;Porphyrin metabolism;Biosynthesis of secondary metabolites;Metabolic pathways
Os02t0117100-01	pep chromosome:IRGSP-1.0:2:896074:900370:1 gene:Os02g0117100 transcript:Os02t0117100-01 gene_biotype:protein_coding transcript_biotype:protein_coding description:4-diphosphocytidyl-2C-methyl-D-erythritol synthase, conserved site domain containing protein	up	yes	------	------
Os07t0476900-01	pep chromosome:IRGSP-1.0:7:17268782:17269949:1 gene:Os07g0476900 transcript:Os07t0476900-01 gene_biotype:protein_coding transcript_biotype:protein_coding gene_symbol:CDSP32 description:Thioredoxin domain 2 containing protein	up	yes	BP:homeostatic process;BP:defense response to bacterium;BP:regulation of biological process;BP:response to external biotic stimulus;BP:response to bacterium;BP:interspecies interaction between organisms;BP:biological regulation;BP:regulation of biological quality;BP:cellular homeostasis;BP:cellular process;BP:heat acclimation;BP:regulation of cellular process;BP:defense response;BP:response to st…	------
Os03t0240500-02	pep chromosome:IRGSP-1.0:3:7434069:7438005:-1 gene:Os03g0240500 transcript:Os03t0240500-02 gene_biotype:protein_coding transcript_biotype:protein_coding description:Similar to Toc34-2 protein	up	yes	BP:protein localization;BP:cellular macromolecule localization;BP:intracellular protein transport;BP:nitrogen compound transport;BP:transport;BP:organic substance transport;BP:macromolecule localization;BP:cellular process;BP:establishment of protein localization;BP:biological_process;BP:establishment of localization in cell;BP:establishment of localization;BP:localization;BP:cellular localizatio…	------
Os03t0708400-01	pep chromosome:IRGSP-1.0:3:28561107:28564805:1 gene:Os03g0708400 transcript:Os03t0708400-01 gene_biotype:protein_coding transcript_biotype:protein_coding description:Protein of unknown function DUF1295 family protein	up	yes	BP:primary metabolic process;BP:lipid metabolic process;BP:organic substance metabolic process;BP:metabolic process;BP:biological_process;CC:cellular_component;CC:cellular anatomical entity;CC:integral component of membrane;CC:intrinsic component of membrane;MF:oxidoreductase activity, acting on the CH-CH group of donors;MF:catalytic activity;MF:molecular_function;MF:oxidoreductase activity;	------
Os01t0740650-00	pep chromosome:IRGSP-1.0:1:30933009:30936727:-1 gene:Os01g0740650 transcript:Os01t0740650-00 gene_biotype:protein_coding transcript_biotype:protein_coding description:Similar to glutamate carboxypeptidase	up	yes	CC:integral component of membrane;CC:cellular_component;CC:intrinsic component of membrane;CC:cellular anatomical entity;MF:hydrolase activity;MF:catalytic activity;MF:carboxypeptidase activity;MF:catalytic activity, acting on a protein;MF:exopeptidase activity;MF:molecular_function;MF:peptidase activity;	------
Os12t0170700-01	pep chromosome:IRGSP-1.0:12:3592239:3597468:1 gene:Os12g0170700 transcript:Os12t0170700-01 gene_biotype:protein_coding transcript_biotype:protein_coding description:Conserved hypothetical protein	up	yes	BP:ribonucleoprotein complex biogenesis;BP:RNA modification;BP:nucleic acid metabolic process;BP:rRNA acetylation involved in maturation of SSU-rRNA;BP:cellular nitrogen compound metabolic process;BP:nitrogen compound metabolic process;BP:cellular component organization or biogenesis;BP:ncRNA metabolic process;BP:organic cyclic compound metabolic process;BP:ncRNA processing;BP:nucleobase-containi…	Ribosome biogenesis in eukaryotes
Os05t0512200-01	pep chromosome:IRGSP-1.0:5:25382364:25385526:1 gene:Os05g0512200 transcript:Os05t0512200-01 gene_biotype:protein_coding transcript_biotype:protein_coding description:Similar to T4P13.26 protein	up	yes	------	------
Os04t0644600-01	pep chromosome:IRGSP-1.0:4:32801074:32807528:-1 gene:Os04g0644600 transcript:Os04t0644600-01 gene_biotype:protein_coding transcript_biotype:protein_coding description:Epoxide hydrolase family protein	up	yes	MF:catalytic activity;MF:molecular_function;	------
Os04t0461100-01	pep chromosome:IRGSP-1.0:4:23027355:23029002:1 gene:Os04g0461100 transcript:Os04t0461100-01 gene_biotype:protein_coding transcript_biotype:protein_coding description:Ribosomal protein, PSRP-3/Ycf65 domain containing protein	up	yes	BP:cellular biosynthetic process;BP:cellular nitrogen compound metabolic process;BP:nitrogen compound metabolic process;BP:cellular macromolecule biosynthetic process;BP:organic substance biosynthetic process;BP:cellular nitrogen compound biosynthetic process;BP:cellular macromolecule metabolic process;BP:peptide biosynthetic process;BP:organic substance metabolic process;BP:amide biosynthetic pr…	------
Os01t0622300-01	pep chromosome:IRGSP-1.0:1:24823998:24828139:-1 gene:Os01g0622300 transcript:Os01t0622300-01 gene_biotype:protein_coding transcript_biotype:protein_coding gene_symbol:HEME description:Similar to Plastid uroporphyrinogen	up	yes	BP:porphyrin-containing compound metabolic process;BP:porphyrin-containing compound biosynthetic process;BP:cellular biosynthetic process;BP:cellular nitrogen compound metabolic process;BP:nitrogen compound metabolic process;BP:organic cyclic compound biosynthetic process;BP:organic cyclic compound metabolic process;BP:organic substance biosynthetic process;BP:chlorophyll metabolic process;BP:chl…	Biosynthesis of cofactors;Porphyrin metabolism;Biosynthesis of secondary metabolites;Metabolic pathways
Os05t0303000-01	pep chromosome:IRGSP-1.0:5:13623356:13627054:1 gene:Os05g0303000 transcript:Os05t0303000-01 gene_biotype:protein_coding transcript_biotype:protein_coding gene_symbol:OsHsp70CP1 description:Similar to Chloroplast heat	up	yes	CC:organelle;CC:intracellular organelle;CC:membrane-bounded organelle;CC:plastid;CC:chloroplast;CC:intracellular membrane-bounded organelle;CC:cellular_component;CC:cellular anatomical entity;MF:purine ribonucleoside triphosphate binding;MF:molecular_function;MF:binding;MF:ion binding;MF:heterocyclic compound binding;MF:nucleoside phosphate binding;MF:anion binding;MF:unfolded protein binding;MF:…	Protein processing in endoplasmic reticulum;RNA degradation;Endocytosis;Spliceosome
Os07t0577600-01	pep chromosome:IRGSP-1.0:7:23357777:23359366:1 gene:Os07g0577600 transcript:Os07t0577600-01 gene_biotype:protein_coding transcript_biotype:protein_coding description:Similar to Type II	up	yes	BP:response to radiation;BP:generation of precursor metabolites and energy;BP:cellular process;BP:photosynthesis, light harvesting in photosystem I;BP:biological_process;BP:metabolic process;BP:photosynthesis, light harvesting;BP:response to abiotic stimulus;BP:response to light stimulus;BP:response to stimulus;BP:cellular metabolic process;CC:plastid thylakoid membrane;CC:photosynthetic membrane…	Photosynthesis - antenna proteins;Metabolic pathways
Os01t0743400-02	pep chromosome:IRGSP-1.0:1:31070191:31076274:-1 gene:Os01g0743400 transcript:Os01t0743400-02 gene_biotype:protein_coding transcript_biotype:protein_coding description:Similar to Tryptophanyl-tRNA synthetase	up	yes	BP:tryptophanyl-tRNA aminoacylation;BP:carboxylic acid metabolic process;BP:nucleic acid metabolic process;BP:cellular nitrogen compound metabolic process;BP:nitrogen compound metabolic process;BP:small molecule metabolic process;BP:plant ovule development;BP:ncRNA metabolic process;BP:organic cyclic compound metabolic process;BP:nucleobase-containing compound metabolic process;BP:cellular amino …	Aminoacyl-tRNA biosynthesis
Os03t0792400-01	pep chromosome:IRGSP-1.0:3:32951544:32956773:1 gene:Os03g0792400 transcript:Os03t0792400-01 gene_biotype:protein_coding transcript_biotype:protein_coding description:Similar to mRNA, clone:	up	yes	BP:cellular component assembly;BP:photosystem I assembly;BP:macromolecular complex subunit organization;BP:response to radiation;BP:chloroplast organization;BP:membrane organization;BP:response to salt stress;BP:macromolecule metabolic process;BP:thylakoid membrane organization;BP:plastid organization;BP:response to endogenous stimulus;BP:cellular component organization;BP:macromolecular complex …	------
Os01t0889800-01	pep chromosome:IRGSP-1.0:1:38684636:38688097:-1 gene:Os01g0889800 transcript:Os01t0889800-01 gene_biotype:protein_coding transcript_biotype:protein_coding gene_symbol:OsStr13 description:Rhodanese-like domain containing protein	up	yes	CC:cellular_component;CC:integral component of membrane;CC:cellular anatomical entity;CC:intrinsic component of membrane;	------
Os03t0659233-00	pep chromosome:IRGSP-1.0:3:25801218:25801469:1 gene:Os03g0659233 transcript:Os03t0659233-00 gene_biotype:protein_coding transcript_biotype:protein_coding description:Cytochrome b559 subunit alpha	up	yes	BP:generation of precursor metabolites and energy;BP:electron transport chain;BP:cellular process;BP:biological_process;BP:metabolic process;BP:photosynthetic electron transport chain;BP:cellular metabolic process;CC:plastid thylakoid membrane;CC:photosynthetic membrane;CC:intracellular organelle;CC:plastid membrane;CC:membrane-bounded organelle;CC:intrinsic component of membrane;CC:chloroplast t…	Photosynthesis;Metabolic pathways
Os03t0815400-01	pep chromosome:IRGSP-1.0:3:34174779:34176667:1 gene:Os03g0815400 transcript:Os03t0815400-01 gene_biotype:protein_coding transcript_biotype:protein_coding description:Ribosomal protein L17-like protein	up	yes	BP:cellular biosynthetic process;BP:cellular macromolecule biosynthetic process;BP:organic substance biosynthetic process;BP:cellular nitrogen compound biosynthetic process;BP:cellular macromolecule metabolic process;BP:peptide biosynthetic process;BP:organic substance metabolic process;BP:organonitrogen compound biosynthetic process;BP:amide biosynthetic process;BP:cellular process;BP:biosynthet…	Ribosome
Os11t0242400-01	pep chromosome:IRGSP-1.0:11:7639863:7642949:-1 gene:Os11g0242400 transcript:Os11t0242400-01 gene_biotype:protein_coding transcript_biotype:protein_coding description:Similar to Rieske	up	yes	BP:cellular component assembly;BP:regulation of metabolic process;BP:regulation of cellular metabolic process;BP:regulation of photosynthesis;BP:regulation of biological process;BP:cellular component organization or biogenesis;BP:cellular component organization;BP:macromolecular complex assembly;BP:macromolecular complex subunit organization;BP:biological regulation;BP:cellular process;BP:regulat…	------
Os06t0102100-01	pep chromosome:IRGSP-1.0:6:163259:165320:1 gene:Os06g0102100 transcript:Os06t0102100-01 gene_biotype:protein_coding transcript_biotype:protein_coding gene_symbol:CYP93G2 description:Cytochrome P450 93G2 protein (CYP93G2), flavanone 2-hydroxylase (F2H), C-glycosylflavone biosynthesi	up	yes	BP:organic substance biosynthetic process;BP:organic substance metabolic process;BP:biosynthetic process;BP:biological_process;BP:metabolic process;BP:flavonoid metabolic process;BP:flavonoid biosynthetic process;CC:intrinsic component of membrane;CC:integral component of membrane;CC:membrane;CC:cellular anatomical entity;CC:cellular_component;MF:monooxygenase activity;MF:oxidoreductase activity,…	Flavone and flavonol biosynthesis;Brassinosteroid biosynthesis;Biosynthesis of secondary metabolites;Flavonoid biosynthesis;Metabolic pathways
cds-CAA33918.1	pep chromosome:IRGSP-1.0:Pt:125845:126076:1 gene:gene-3-prime-rps12 transcript:transcript-3-prime-rps12 gene_biotype:protein_coding transcript_biotype:protein_coding	up	yes	BP:cellular biosynthetic process;BP:macromolecule metabolic process;BP:organic substance biosynthetic process;BP:cellular nitrogen compound biosynthetic process;BP:cellular macromolecule metabolic process;BP:cellular amide metabolic process;BP:peptide biosynthetic process;BP:organic substance metabolic process;BP:organonitrogen compound biosynthetic process;BP:amide biosynthetic process;BP:cellul…	Ribosome
Os08t0276100-01	pep chromosome:IRGSP-1.0:8:10630309:10633641:1 gene:Os08g0276100 transcript:Os08t0276100-01 gene_biotype:protein_coding transcript_biotype:protein_coding description:Similar to NDF1 (NDH-DEPENDENT	up	yes	BP:generation of precursor metabolites and energy;BP:photosynthetic electron transport in photosystem I;BP:electron transport chain;BP:photosynthetic electron transport chain;BP:cellular process;BP:biological_process;BP:metabolic process;BP:cellular metabolic process;CC:intracellular organelle;CC:membrane-bounded organelle;CC:organelle;CC:plastid;CC:cellular anatomical entity;CC:catalytic complex…	------
Os02t0520800-01	pep chromosome:IRGSP-1.0:2:18980950:18984192:-1 gene:Os02g0520800 transcript:Os02t0520800-01 gene_biotype:protein_coding transcript_biotype:protein_coding description:Similar to Ubiquinol-cytochrome c	up	yes	BP:aerobic electron transport chain;BP:aerobic respiration;BP:generation of precursor metabolites and energy;BP:electron transport chain;BP:respiratory electron transport chain;BP:cellular process;BP:cellular respiration;BP:metabolic process;BP:energy derivation by oxidation of organic compounds;BP:mitochondrial electron transport, ubiquinol to cytochrome c;BP:cellular metabolic process;BP:biolog…	Oxidative phosphorylation;Photosynthesis;Metabolic pathways
cds-CAA33973.1	pep chromosome:IRGSP-1.0:Pt:68799:70325:1 gene:gene-psbB transcript:transcript-psbB gene_biotype:protein_coding transcript_biotype:protein_coding	up	yes	BP:generation of precursor metabolites and energy;BP:electron transport chain;BP:photosynthetic electron transport in photosystem II;BP:cellular process;BP:biological_process;BP:metabolic process;BP:photosynthetic electron transport chain;BP:cellular metabolic process;CC:plastid thylakoid membrane;CC:photosynthetic membrane;CC:intracellular organelle;CC:plastid membrane;CC:membrane-bounded organe…	Photosynthesis;Metabolic pathways
Os03t0860600-01	pep chromosome:IRGSP-1.0:3:36318400:36319650:1 gene:Os03g0860600 transcript:Os03t0860600-01 gene_biotype:protein_coding transcript_biotype:protein_coding description:Similar to 2-oxoglutarate-dependent oxygenase	up	yes	MF:cation binding;MF:dioxygenase activity;MF:ion binding;MF:catalytic activity;MF:molecular_function;MF:binding;MF:metal ion binding;MF:oxidoreductase activity;	------
Os05t0405000-01	pep chromosome:IRGSP-1.0:5:19718538:19737605:-1 gene:Os05g0405000 transcript:Os05t0405000-01 gene_biotype:protein_coding transcript_biotype:protein_coding gene_symbol:flo4 description:Orthophosphate dikinase precursor (EC 2.7.9.1)	up	yes	BP:phosphorylation;BP:carboxylic acid metabolic process;BP:small molecule metabolic process;BP:pyruvate metabolic process;BP:organic substance metabolic process;BP:cellular process;BP:monocarboxylic acid metabolic process;BP:biological_process;BP:metabolic process;BP:oxoacid metabolic process;BP:photosynthesis;BP:organic acid metabolic process;BP:cellular metabolic process;BP:phosphate-containing…	Pyruvate metabolism;Glycolysis / Gluconeogenesis;Carbon fixation in photosynthetic organisms;Carbon metabolism;Biosynthesis of secondary metabolites;Metabolic pathways
Os04t0639300-01	pep chromosome:IRGSP-1.0:4:32483088:32484417:-1 gene:Os04g0639300 transcript:Os04t0639300-01 gene_biotype:protein_coding transcript_biotype:protein_coding description:Conserved hypothetical protein	up	yes	BP:nitrogen compound metabolic process;BP:organic substance metabolic process;BP:proteolysis;BP:biological_process;BP:metabolic process;BP:primary metabolic process;BP:organonitrogen compound metabolic process;BP:protein metabolic process;BP:macromolecule metabolic process;CC:intrinsic component of membrane;CC:integral component of membrane;CC:cellular anatomical entity;CC:cellular_component;MF:A…	------
Os08t0558200-01	pep chromosome:IRGSP-1.0:8:27938261:27941159:1 gene:Os08g0558200 transcript:Os08t0558200-01 gene_biotype:protein_coding transcript_biotype:protein_coding gene_symbol:OsGRX20 description:Thioredoxin fold domain containing protein	up	yes	MF:protein-disulfide reductas;MF:catalytic activity, acting on a protein;MF:catalytic activity;MF:oxidoreductase activity, acting on a sulfur group of donors, disulfide as acceptor;MF:molecular_function;MF:oxidoreductase activity, acting on a sulfur group of donors;MF:oxidoreductase activity;MF:protein disulfide oxidoreductase activity;MF:disulfide oxidoreductase activity;	------
Os11t0527000-01	pep chromosome:IRGSP-1.0:11:19126918:19128138:1 gene:Os11g0527000 transcript:Os11t0527000-01 gene_biotype:protein_coding transcript_biotype:protein_coding description:Conserved hypothetical protein	up	yes	------	------
Os05t0549100-02	pep chromosome:IRGSP-1.0:5:27245446:27249427:-1 gene:Os05g0549100 transcript:Os05t0549100-02 gene_biotype:protein_coding transcript_biotype:protein_coding gene_symbol:OsSTN7 description:Similar to serine_threonine-protein kinase	up	yes	BP:phosphorylation;BP:nitrogen compound metabolic process;BP:macromolecule metabolic process;BP:organic substance metabolic process;BP:protein phosphorylation;BP:cellular process;BP:macromolecule modification;BP:protein modification process;BP:biological_process;BP:metabolic process;BP:primary metabolic process;BP:organonitrogen compound metabolic process;BP:cellular metabolic process;BP:protein …	------
Os02t0761700-01	pep chromosome:IRGSP-1.0:2:32081293:32085569:-1 gene:Os02g0761700 transcript:Os02t0761700-01 gene_biotype:protein_coding transcript_biotype:protein_coding description:Peptidase M24 family protein	up	yes	BP:nitrogen compound metabolic process;BP:organic substance metabolic process;BP:proteolysis;BP:protein initiator methionine removal;BP:macromolecule modification;BP:protein modification process;BP:biological_process;BP:metabolic process;BP:primary metabolic process;BP:organonitrogen compound metabolic process;BP:protein metabolic process;BP:macromolecule metabolic process;MF:aminopeptidase activ…	------
Os08t0502700-01	pep chromosome:IRGSP-1.0:8:24828211:24830863:-1 gene:Os08g0502700 transcript:Os08t0502700-01 gene_biotype:protein_coding transcript_biotype:protein_coding description:Pyridoxal phosphate-dependent transferase, major region, subdomain 1 domain containing protein	up	yes	BP:alpha-amino acid biosynthetic process;BP:carboxylic acid metabolic process;BP:nitrogen compound metabolic process;BP:small molecule metabolic process;BP:small molecule biosynthetic process;BP:serine family amino acid metabolic process;BP:organic substance biosynthetic process;BP:glycine biosynthetic process;BP:glycine metabolic process;BP:cellular amino acid metabolic process;BP:organic substa…	Glyoxylate and dicarboxylate metabolism;Alanine, aspartate and glutamate metabolism;Peroxisome;Carbon metabolism;Biosynthesis of secondary metabolites;Metabolic pathways;Glycine, serine and threonine metabolism
Os01t0600900-02	pep chromosome:IRGSP-1.0:1:23607363:23608541:1 gene:Os01g0600900 transcript:Os01t0600900-02 gene_biotype:protein_coding transcript_biotype:protein_coding gene_symbol:CAB2R description:Chlorophyll a-b binding protein 2, chloroplast precursor (LHCII type I CAB-2) (LHCP)	up	yes	BP:response to radiation;BP:generation of precursor metabolites and energy;BP:cellular process;BP:photosynthesis, light harvesting in photosystem I;BP:biological_process;BP:metabolic process;BP:photosynthesis;BP:photosynthesis, light harvesting;BP:response to abiotic stimulus;BP:response to light stimulus;BP:response to stimulus;BP:cellular metabolic process;CC:plastid thylakoid membrane;CC:photo…	Photosynthesis - antenna proteins;Metabolic pathways
Os04t0320100-02	pep chromosome:IRGSP-1.0:4:14711428:14716700:1 gene:Os04g0320100 transcript:Os04t0320100-02 gene_biotype:protein_coding transcript_biotype:protein_coding gene_symbol:OsHCAR description:Coenzyme F420 hydrogenase/dehydrogenase beta subunit, N-terminal domain containing protein	up	yes	BP:porphyrin-containing compound metabolic process;BP:nitrogen compound metabolic process;BP:organic cyclic compound metabolic process;BP:chlorophyll metabolic process;BP:organic substance metabolic process;BP:chlorophyll cycle;BP:tetrapyrrole metabolic process;BP:heterocycle metabolic process;BP:cellular process;BP:cellular aromatic compound metabolic process;BP:biological_process;BP:metabolic p…	Porphyrin metabolism;Biosynthesis of secondary metabolites;Metabolic pathways
Os08t0564800-01	pep chromosome:IRGSP-1.0:8:28295077:28305341:-1 gene:Os08g0564800 transcript:Os08t0564800-01 gene_biotype:protein_coding transcript_biotype:protein_coding gene_symbol:OsMED15_2 description:Coactivator CBP, KIX domain containing protein	up	yes	CC:intracellular membrane-bounded organelle;CC:nucleus;CC:organelle;CC:cellular_component;CC:intracellular organelle;CC:membrane-bounded organelle;CC:cellular anatomical entity;MF:organic cyclic compound binding;MF:transcription coactivator activity;MF:transcription cofactor activity;MF:chromatin DNA binding;MF:molecular_function;MF:binding;MF:nucleic acid binding;MF:DNA binding;MF:chromatin bind…	------
Os03t0265400-02	pep chromosome:IRGSP-1.0:3:8753600:8755986:1 gene:Os03g0265400 transcript:Os03t0265400-02 gene_biotype:protein_coding transcript_biotype:protein_coding description:Similar to 50S ribosomal	up	yes	BP:cellular macromolecule biosynthetic process;BP:cellular biosynthetic process;BP:organic substance biosynthetic process;BP:cellular nitrogen compound biosynthetic process;BP:cellular macromolecule metabolic process;BP:cellular amide metabolic process;BP:peptide biosynthetic process;BP:organic substance metabolic process;BP:organonitrogen compound biosynthetic process;BP:amide biosynthetic proce…	Ribosome
Os05t0568300-00	pep chromosome:IRGSP-1.0:5:28299369:28300093:-1 gene:Os05g0568300 transcript:Os05t0568300-00 gene_biotype:protein_coding transcript_biotype:protein_coding description:Similar to 50S ribosomal	up	yes	BP:cellular biosynthetic process;BP:cellular macromolecule biosynthetic process;BP:organic substance biosynthetic process;BP:cellular nitrogen compound biosynthetic process;BP:cellular macromolecule metabolic process;BP:peptide biosynthetic process;BP:organic substance metabolic process;BP:organonitrogen compound biosynthetic process;BP:amide biosynthetic process;BP:cellular process;BP:biosynthet…	Ribosome
cds-CAA33931.1	pep chromosome:IRGSP-1.0:Pt:76698:77108:-1 gene:gene-rps8 transcript:transcript-rps8 gene_biotype:protein_coding transcript_biotype:protein_coding	up	yes	BP:cellular macromolecule biosynthetic process;BP:cellular biosynthetic process;BP:macromolecule metabolic process;BP:organic substance biosynthetic process;BP:cellular nitrogen compound biosynthetic process;BP:cellular macromolecule metabolic process;BP:cellular amide metabolic process;BP:peptide biosynthetic process;BP:organic substance metabolic process;BP:organonitrogen compound biosynthetic …	Ribosome
Os07t0530600-01	pep chromosome:IRGSP-1.0:7:20764778:20769109:1 gene:Os07g0530600 transcript:Os07t0530600-01 gene_biotype:protein_coding transcript_biotype:protein_coding description:Protein of unknown function DUF299 family protein	up	yes	BP:phosphorylation;BP:cellular process;BP:biological_process;BP:metabolic process;BP:cellular metabolic process;BP:phosphate-containing compound metabolic process;BP:phosphorus metabolic process;CC:organelle;CC:intracellular organelle;CC:membrane-bounded organelle;CC:plastid;CC:chloroplast;CC:intracellular membrane-bounded organelle;CC:cellular_component;CC:cellular anatomical entity;MF:purine ri…	------
Os03t0331600-01	pep chromosome:IRGSP-1.0:3:12219831:12223161:1 gene:Os03g0331600 transcript:Os03t0331600-01 gene_biotype:protein_coding transcript_biotype:protein_coding gene_symbol:OsLCAA description:Uncharacterised protein family Ycf54 domain containing protein	up	yes	BP:porphyrin-containing compound metabolic process;BP:porphyrin-containing compound biosynthetic process;BP:cellular biosynthetic process;BP:cellular nitrogen compound metabolic process;BP:nitrogen compound metabolic process;BP:organic cyclic compound biosynthetic process;BP:organic cyclic compound metabolic process;BP:organic substance biosynthetic process;BP:chlorophyll metabolic process;BP:chl…	------
Os11t0472000-01	pep chromosome:IRGSP-1.0:11:16249461:16258885:-1 gene:Os11g0472000 transcript:Os11t0472000-01 gene_biotype:protein_coding transcript_biotype:protein_coding gene_symbol:OsC3H63 description:Zinc finger, CCCH-type domain containing protein	up	yes	MF:cation binding;MF:organic cyclic compound binding;MF:ion binding;MF:molecular_function;MF:binding;MF:nucleic acid binding;MF:DNA binding;MF:metal ion binding;MF:heterocyclic compound binding;	------
cds-CAA33919.1	pep chromosome:IRGSP-1.0:Pt:126704:127174:1 gene:gene-rps7-2 transcript:transcript-rps7-2 gene_biotype:protein_coding transcript_biotype:protein_coding	up	yes	BP:cellular component assembly;BP:macromolecular complex subunit organization;BP:ribosomal small subunit assembly;BP:cellular biosynthetic process;BP:cellular component organization or biogenesis;BP:ribonucleoprotein complex subunit organization;BP:cellular nitrogen compound biosynthetic process;BP:cellular macromolecule metabolic process;BP:cellular amide metabolic process;BP:peptide biosyntheti…	Ribosome
Os03t0126300-03	pep chromosome:IRGSP-1.0:3:1499972:1504232:-1 gene:Os03g0126300 transcript:Os03t0126300-03 gene_biotype:protein_coding transcript_biotype:protein_coding description:Similar to cDNA clone:001-042-G03,	up	yes	BP:organelle organization;BP:microtubule-based process;BP:cytoskeleton organization;BP:biological_process;BP:cellular component organization or biogenesis;BP:cellular process;BP:cellular component organization;BP:microtubule cytoskeleton organization;MF:NAD binding;MF:nucleotide binding;MF:small molecule binding;MF:molecular_function;MF:binding;MF:organic cyclic compound binding;MF:heterocyclic c…	------
Os02t0317400-01	pep chromosome:IRGSP-1.0:2:12609112:12613259:1 gene:Os02g0317400 transcript:Os02t0317400-01 gene_biotype:protein_coding transcript_biotype:protein_coding description:Longin-like domain containing protein	up	yes	BP:protein localization;BP:cellular macromolecule localization;BP:intracellular protein transport;BP:nitrogen compound transport;BP:organic substance transport;BP:macromolecule localization;BP:cellular process;BP:Golgi vesicle transport;BP:transport;BP:establishment of protein localization;BP:biological_process;BP:establishment of localization in cell;BP:establishment of localization;BP:localizat…	------
Os02t0834700-01	pep chromosome:IRGSP-1.0:2:35923906:35929717:1 gene:Os02g0834700 transcript:Os02t0834700-01 gene_biotype:protein_coding transcript_biotype:protein_coding description:Similar to Cell division	up	yes	BP:cellular process;BP:biological_process;BP:cell division;	------
Os03t0192000-01	pep chromosome:IRGSP-1.0:3:4786226:4789319:-1 gene:Os03g0192000 transcript:Os03t0192000-01 gene_biotype:protein_coding transcript_biotype:protein_coding description:Polymerase and histidinol phosphatase-like domain containing protein	up	yes	MF:hydrolase activity;MF:catalytic activity, acting on RNA;MF:5'-3' exonuclease activity;MF:exodeoxyribonuclease activity;MF:ribonuclease activity;MF:nuclease activity;MF:exonuclease activity;MF:exoribonuclease activity;MF:catalytic activity, acting on DNA;MF:hydrolase activity, acting on ester bonds;MF:exoribonuclease activity, producing 5'-phosphomonoesters;MF:catalytic activity;MF:exonuclease …	------
Os09t0498100-01	pep chromosome:IRGSP-1.0:9:19265965:19267538:1 gene:Os09g0498100 transcript:Os09t0498100-01 gene_biotype:protein_coding transcript_biotype:protein_coding description:Similar to 30S ribosomal	up	yes	BP:cellular biosynthetic process;BP:cellular macromolecule biosynthetic process;BP:organic substance biosynthetic process;BP:cellular nitrogen compound biosynthetic process;BP:cellular macromolecule metabolic process;BP:peptide biosynthetic process;BP:organic substance metabolic process;BP:organonitrogen compound biosynthetic process;BP:amide biosynthetic process;BP:cellular process;BP:biosynthet…	Ribosome
Os11t0544500-01	pep chromosome:IRGSP-1.0:11:20008560:20013355:-1 gene:Os11g0544500 transcript:Os11t0544500-01 gene_biotype:protein_coding transcript_biotype:protein_coding description:Uncharacterised protein family UPF0016 domain containing protein	up	yes	BP:cellular homeostasis;BP:transition metal ion transport;BP:cellular divalent inorganic cation homeostasis;BP:ion homeostasis;BP:homeostatic process;BP:inorganic ion homeostasis;BP:signal transduction;BP:second-messenger-mediated signaling;BP:metal ion transport;BP:intracellular signal transduction;BP:regulation of biological process;BP:cellular calcium ion homeostasis;BP:biological regulation;B…	------
Os01t0237100-01	pep chromosome:IRGSP-1.0:1:7590433:7592743:-1 gene:Os01g0237100 transcript:Os01t0237100-01 gene_biotype:protein_coding transcript_biotype:protein_coding description:Phosphoglycerate mutase domain containing protein	up	yes	CC:cytoplasm;CC:cellular_component;CC:cellular anatomical entity;MF:phosphoric ester hydrolase activity;MF:phosphatase activity;MF:hydrolase activity;MF:hydrolase activity, acting on ester bonds;MF:catalytic activity;MF:molecular_function;	Biosynthesis of amino acids;Glycolysis / Gluconeogenesis;Carbon metabolism;Biosynthesis of secondary metabolites;Metabolic pathways;Glycine, serine and threonine metabolism
Os02t0744000-01	pep chromosome:IRGSP-1.0:2:31202228:31203685:1 gene:Os02g0744000 transcript:Os02t0744000-01 gene_biotype:protein_coding transcript_biotype:protein_coding description:Similar to NDF6 (NDH	up	yes	BP:photosynthetic electron transport in photosystem I;BP:cellular process;BP:cellular metabolic process;BP:electron transport chain;BP:metabolic process;BP:biological_process;BP:generation of precursor metabolites and energy;BP:photosynthetic electron transport chain;CC:chloroplast thylakoid membrane;CC:macromolecular complex;CC:organelle membrane;CC:plastid thylakoid membrane;CC:NA;CC:photosynth…	------
Os01t0501700-01	pep chromosome:IRGSP-1.0:1:17341236:17346405:-1 gene:Os01g0501700 transcript:Os01t0501700-01 gene_biotype:protein_coding transcript_biotype:protein_coding gene_symbol:OsTATC description:Similar to TATC (CpTatC)	up	yes	BP:protein localization;BP:protein transport by the Tat complex;BP:plastid membrane organization;BP:membrane organization;BP:thylakoid membrane organization;BP:protein transmembrane transport;BP:cellular macromolecule localization;BP:intracellular protein transport;BP:cellular component organization;BP:localization;BP:nitrogen compound transport;BP:intracellular protein transmembrane transport;BP…	Protein export
Os03t0639233-00	pep chromosome:IRGSP-1.0:3:24528339:24528683:1 gene:Os03g0639233 transcript:Os03t0639233-00 gene_biotype:protein_coding transcript_biotype:protein_coding description:Similar to NADH dehydrogenase	up	yes	BP:cellular metabolic process;BP:generation of precursor metabolites and energy;BP:electron transport coupled proton transport;BP:transmembrane transport;BP:hydrogen ion transmembrane transport;BP:inorganic cation transmembrane transport;BP:inorganic ion transmembrane transport;BP:energy derivation by oxidation of organic compounds;BP:cellular process;BP:cellular respiration;BP:cation transport;B…	Oxidative phosphorylation;Metabolic pathways
Os01t0120300-00	pep chromosome:IRGSP-1.0:1:1145920:1153828:-1 gene:Os01g0120300 transcript:Os01t0120300-00 gene_biotype:protein_coding transcript_biotype:protein_coding description:Similar to EMB2369 (EMBRYO	up	yes	BP:anatomical structure development;BP:carboxylic acid metabolic process;BP:nucleic acid metabolic process;BP:embryo development;BP:cellular nitrogen compound metabolic process;BP:nitrogen compound metabolic process;BP:ncRNA metabolic process;BP:embryo development ending in seed dormancy;BP:organic cyclic compound metabolic process;BP:nucleobase-containing compound metabolic process;BP:cellular a…	Aminoacyl-tRNA biosynthesis
Os02t0122500-00	pep chromosome:IRGSP-1.0:2:1185129:1186387:-1 gene:Os02g0122500 transcript:Os02t0122500-00 gene_biotype:protein_coding transcript_biotype:protein_coding description:Conserved hypothetical protein	up	yes	CC:cellular_component;CC:integral component of membrane;CC:cellular anatomical entity;CC:intrinsic component of membrane;	------
Os03t0314700-01	pep chromosome:IRGSP-1.0:3:11271856:11273210:1 gene:Os03g0314700 transcript:Os03t0314700-01 gene_biotype:protein_coding transcript_biotype:protein_coding gene_symbol:OsISC11 description:NIF system FeS cluster assembly, NifU, C-terminal domain containing protein	up	yes	BP:cellular component assembly;BP:nitrogen compound metabolic process;BP:cellular component organization or biogenesis;BP:cellular component organization;BP:organic substance metabolic process;BP:cellular process;BP:iron-sulfur cluster assembly;BP:metallo-sulfur cluster assembly;BP:biological_process;BP:metabolic process;BP:protein maturation by iron-sulfur cluster transfer;BP:primary metabolic p…	------
Os11t0269100-00	pep chromosome:IRGSP-1.0:11:9306923:9307333:-1 gene:Os11g0269100 transcript:Os11t0269100-00 gene_biotype:protein_coding transcript_biotype:protein_coding description:Similar to 50S ribosomal	up	yes	BP:cellular biosynthetic process;BP:cellular nitrogen compound metabolic process;BP:nitrogen compound metabolic process;BP:cellular macromolecule biosynthetic process;BP:organic substance biosynthetic process;BP:cellular macromolecule metabolic process;BP:peptide biosynthetic process;BP:organic substance metabolic process;BP:mitochondrial translation;BP:amide biosynthetic process;BP:cellular proc…	Ribosome
Os09t0380200-01	pep chromosome:IRGSP-1.0:9:12825613:12828249:1 gene:Os09g0380200 transcript:Os09t0380200-01 gene_biotype:protein_coding transcript_biotype:protein_coding gene_symbol:OsV5A description:Chaperone-like protein of protochlorophyllide oxidoreductase (POR), J-like protein, Chloroplast-localized protein containing DUF3353, Regulation of chlorophyll biosynthesis, Chlorophyll and lutein accumulation, Chlo…	up	yes	CC:intracellular membrane-bounded organelle;CC:integral component of membrane;CC:cellular_component;CC:intracellular organelle;CC:intrinsic component of membrane;CC:membrane-bounded organelle;CC:organelle;CC:cellular anatomical entity;CC:endoplasmic reticulum;	------
Os04t0533000-02	pep chromosome:IRGSP-1.0:4:26644104:26650189:1 gene:Os04g0533000 transcript:Os04t0533000-02 gene_biotype:protein_coding transcript_biotype:protein_coding gene_symbol:OsRH6 description:Similar to RNA helicase	up	yes	BP:negative regulation of metabolic process;BP:cellular component assembly;BP:regulation of primary metabolic process;BP:regulation of metabolic process;BP:negative regulation of cellular biosynthetic process;BP:regulation of cellular macromolecule biosynthetic process;BP:negative regulation of cellular metabolic process;BP:stress granule assembly;BP:regulation of biological process;BP:cellular c…	Nucleocytoplasmic transport;RNA degradation;Spliceosome;mRNA surveillance pathway
Os07t0123300-01	pep chromosome:IRGSP-1.0:7:1199217:1201351:-1 gene:Os07g0123300 transcript:Os07t0123300-01 gene_biotype:protein_coding transcript_biotype:protein_coding description:Conserved hypothetical protein	up	yes	BP:organelle organization;BP:cellular process;BP:cellular component organization;BP:chloroplast organization;BP:biological_process;BP:organelle fission;BP:plastid fission;BP:chloroplast fission;BP:cellular component organization or biogenesis;BP:plastid organization;	------
Os02t0751600-02	pep chromosome:IRGSP-1.0:2:31591276:31593090:1 gene:Os02g0751600 transcript:Os02t0751600-02 gene_biotype:protein_coding transcript_biotype:protein_coding gene_symbol:OsFKBP16-2 description:Peptidyl-prolyl cis-trans isomerase, FKBP-type domain containing protein	up	yes	CC:intracellular membrane-bounded organelle;CC:plastid;CC:cellular_component;CC:intracellular organelle;CC:membrane-bounded organelle;CC:organelle;CC:cellular anatomical entity;CC:chloroplast;MF:isomerase activity;MF:catalytic activity, acting on a protein;MF:cis-trans isomerase activity;MF:catalytic activity;MF:molecular_function;MF:peptidyl-prolyl cis-trans isomerase activity;	------
Os02t0533000-00	pep chromosome:IRGSP-1.0:2:19623488:19628801:-1 gene:Os02g0533000 transcript:Os02t0533000-00 gene_biotype:protein_coding transcript_biotype:protein_coding description:FeS cluster biogenesis domain containing protein	up	yes	CC:cellular_component;CC:integral component of membrane;CC:cellular anatomical entity;CC:intrinsic component of membrane;	------
Os09t0553900-01	pep chromosome:IRGSP-1.0:9:21945942:21948965:1 gene:Os09g0553900 transcript:Os09t0553900-01 gene_biotype:protein_coding transcript_biotype:protein_coding description:Conserved hypothetical protein	up	yes	BP:organelle organization;BP:establishment of localization;BP:establishment of localization in cell;BP:cellular process;BP:chloroplast localization;BP:cellular component organization;BP:chloroplast organization;BP:biological_process;BP:organelle localization;BP:chloroplast relocation;BP:establishment of plastid localization;BP:plastid localization;BP:establishment of organelle localization;BP:loc…	------
Os07t0562700-02	pep chromosome:IRGSP-1.0:7:22487465:22488588:1 gene:Os07g0562700 transcript:Os07t0562700-02 gene_biotype:protein_coding transcript_biotype:protein_coding description:Similar to Type III	up	yes	BP:response to radiation;BP:regulation of stomatal movement;BP:regulation of biological process;BP:response to chemical;BP:generation of precursor metabolites and energy;BP:response to high light intensity;BP:response to abscisic acid;BP:response to lipid;BP:response to toxic substance;BP:photosynthesis, light harvesting;BP:response to herbicide;BP:biological regulation;BP:response to endogenous …	Photosynthesis - antenna proteins;Metabolic pathways
Os01t0616400-02	pep chromosome:IRGSP-1.0:1:24471977:24478429:-1 gene:Os01g0616400 transcript:Os01t0616400-02 gene_biotype:protein_coding transcript_biotype:protein_coding gene_symbol:OsC3H8 description:Similar to Floral homeotic	up	yes	CC:intracellular membrane-bounded organelle;CC:nucleus;CC:cellular_component;CC:intracellular organelle;CC:membrane-bounded organelle;CC:organelle;CC:cellular anatomical entity;MF:cation binding;MF:organic cyclic compound binding;MF:DNA binding;MF:heterocyclic compound binding;MF:ion binding;MF:molecular_function;MF:binding;MF:nucleic acid binding;MF:RNA binding;MF:metal ion binding;MF:mRNA bindi…	------
Os12t0507600-01	pep chromosome:IRGSP-1.0:12:19493189:19494888:1 gene:Os12g0507600 transcript:Os12t0507600-01 gene_biotype:protein_coding transcript_biotype:protein_coding description:Conserved hypothetical protein	up	yes	BP:developmental process;BP:intracellular lipid transport;BP:lipid transport;BP:cell development;BP:membrane organization;BP:cellular component organization;BP:cellular component organization or biogenesis;BP:cellular developmental process;BP:guard cell development;BP:organic substance transport;BP:endoplasmic reticulum to chloroplast transport;BP:transport;BP:cellular process;BP:biological_proce…	------
Os02t0208100-01	pep chromosome:IRGSP-1.0:2:6057100:6060267:1 gene:Os02g0208100 transcript:Os02t0208100-01 gene_biotype:protein_coding transcript_biotype:protein_coding gene_symbol:OsNTT2 description:Similar to plastidic ATP/ADP-transporter	up	yes	CC:membrane;CC:plastid membrane;CC:intrinsic component of membrane;CC:organelle membrane;CC:integral component of membrane;CC:cellular anatomical entity;CC:chloroplast membrane;CC:cellular_component;MF:purine ribonucleotide transmembrane transporter activity;MF:ATP transmembrane transporter activity;MF:nucleobase-containing compound transmembrane transporter activity;MF:purine ribonucleoside trip…	------
Os03t0356300-01	pep chromosome:IRGSP-1.0:3:13627581:13630305:-1 gene:Os03g0356300 transcript:Os03t0356300-01 gene_biotype:protein_coding transcript_biotype:protein_coding description:Ribosomal protein L6 family protein	up	yes	BP:cellular biosynthetic process;BP:cellular macromolecule biosynthetic process;BP:macromolecule metabolic process;BP:organic substance biosynthetic process;BP:cellular nitrogen compound biosynthetic process;BP:cellular macromolecule metabolic process;BP:cellular amide metabolic process;BP:peptide biosynthetic process;BP:organic substance metabolic process;BP:organonitrogen compound biosynthetic …	Ribosome
Os01t0151200-01	pep chromosome:IRGSP-1.0:1:2770142:2774161:1 gene:Os01g0151200 transcript:Os01t0151200-01 gene_biotype:protein_coding transcript_biotype:protein_coding description:Similar to Inner membrane	up	yes	CC:integral component of membrane;CC:cellular_component;CC:intrinsic component of membrane;CC:cellular anatomical entity;MF:molecular carrier activity;MF:membrane insertase activity;MF:molecular_function;	Protein export
Os06t0704700-01	pep chromosome:IRGSP-1.0:6:29762530:29766745:-1 gene:Os06g0704700 transcript:Os06t0704700-01 gene_biotype:protein_coding transcript_biotype:protein_coding description:NAD(P)-binding domain containing protein	up	yes	------	------
Os03t0858700-01	pep chromosome:IRGSP-1.0:3:36243208:36245053:-1 gene:Os03g0858700 transcript:Os03t0858700-01 gene_biotype:protein_coding transcript_biotype:protein_coding description:Protein of unknown function DUF1499 family protein	up	yes	------	------
Os01t0887700-01	pep chromosome:IRGSP-1.0:1:38566148:38570861:-1 gene:Os01g0887700 transcript:Os01t0887700-01 gene_biotype:protein_coding transcript_biotype:protein_coding description:Zinc finger, RING/FYVE/PHD-type domain containing protein	up	yes	BP:regulation of primary metabolic process;BP:regulation of metabolic process;BP:regulation of cellular biosynthetic process;BP:regulation of cellular metabolic process;BP:cellular component organization or biogenesis;BP:chromatin organization;BP:cellular component organization;BP:regulation of biological process;BP:regulation of nucleobase-containing compound metabolic process;BP:biological regu…	------
Os07t0435300-01	pep chromosome:IRGSP-1.0:7:14533317:14534258:1 gene:Os07g0435300 transcript:Os07t0435300-01 gene_biotype:protein_coding transcript_biotype:protein_coding gene_symbol:PsaE description:Photosystem I reaction center subunit IV, chloroplast precursor (PSI- E) (Photosystem I 10.8 kDa polypeptide)	up	yes	BP:cellular process;BP:cellular metabolic process;BP:metabolic process;BP:biological_process;BP:photosynthesis;CC:chloroplast thylakoid membrane;CC:macromolecular complex;CC:organelle membrane;CC:plastid thylakoid membrane;CC:photosynthetic membrane;CC:membrane;CC:photosystem I reaction center;CC:cellular_component;CC:membrane protein complex;CC:plastid membrane;CC:thylakoid membrane;CC:cellular …	Photosynthesis;Metabolic pathways
Os03t0279950-01	pep chromosome:IRGSP-1.0:3:9555529:9557358:1 gene:Os03g0279950 transcript:Os03t0279950-01 gene_biotype:protein_coding transcript_biotype:protein_coding gene_symbol:PsbP description:Similar to Kinase binding	up	yes	BP:photosynthesis;BP:cellular macromolecule metabolic process;BP:organic substance metabolic process;BP:cellular process;BP:biological_process;BP:metabolic process;BP:primary metabolic process;BP:cellular metabolic process;BP:macromolecule metabolic process;CC:oxidoreductase complex;CC:photosystem II oxygen evolving complex;CC:cellular anatomical entity;CC:catalytic complex;CC:extrinsic component…	Photosynthesis;Metabolic pathways
cds-CAA34013.1	pep chromosome:IRGSP-1.0:Pt:8900:9961:1 gene:gene-psbD transcript:transcript-psbD gene_biotype:protein_coding transcript_biotype:protein_coding	up	yes	BP:generation of precursor metabolites and energy;BP:electron transport chain;BP:photosynthetic electron transport in photosystem II;BP:cellular process;BP:biological_process;BP:metabolic process;BP:photosynthetic electron transport chain;BP:cellular metabolic process;CC:plastid thylakoid membrane;CC:photosynthetic membrane;CC:intracellular organelle;CC:plastid membrane;CC:membrane-bounded organe…	Photosynthesis;Metabolic pathways
Os08t0359000-01	pep chromosome:IRGSP-1.0:8:16506139:16510281:1 gene:Os08g0359000 transcript:Os08t0359000-01 gene_biotype:protein_coding transcript_biotype:protein_coding description:Similar to APE1	up	yes	CC:cellular_component;CC:integral component of membrane;CC:cellular anatomical entity;CC:intrinsic component of membrane;	------
cds-CAA33927.1	pep chromosome:IRGSP-1.0:Pt:134200:134481:1 gene:gene-rps19 transcript:transcript-rps19 gene_biotype:protein_coding transcript_biotype:protein_coding	up	yes	BP:cellular component assembly;BP:macromolecular complex subunit organization;BP:ribosomal small subunit assembly;BP:cellular biosynthetic process;BP:nitrogen compound metabolic process;BP:cellular component organization or biogenesis;BP:ribonucleoprotein complex subunit organization;BP:cellular nitrogen compound biosynthetic process;BP:cellular macromolecule metabolic process;BP:cellular amide m…	Ribosome
Os03t0158300-01	pep chromosome:IRGSP-1.0:3:3120322:3123758:-1 gene:Os03g0158300 transcript:Os03t0158300-01 gene_biotype:protein_coding transcript_biotype:protein_coding description:Glycoside hydrolase-type carbohydrate-binding domain containing protein	up	yes	BP:generation of precursor metabolites and energy;BP:photosynthetic electron transport in photosystem I;BP:organic substance metabolic process;BP:electron transport chain;BP:cellular process;BP:biological_process;BP:metabolic process;BP:photosynthetic electron transport chain;BP:primary metabolic process;BP:carbohydrate metabolic process;BP:cellular metabolic process;CC:plastid thylakoid membrane…	------
Os01t0750000-02	pep chromosome:IRGSP-1.0:1:31403837:31407261:1 gene:Os01g0750000 transcript:Os01t0750000-02 gene_biotype:protein_coding transcript_biotype:protein_coding gene_symbol:OsRab11D2 description:Similar to ras-related protein	up	yes	BP:protein localization;BP:regulation of transport;BP:response to salt stress;BP:regulation of biological process;BP:regulation of localization;BP:hyperosmotic salinity response;BP:cellular macromolecule localization;BP:intracellular protein transport;BP:nitrogen compound transport;BP:biological regulation;BP:organic substance transport;BP:macromolecule localization;BP:cellular process;BP:transpo…	Endocytosis
Os06t0683200-01	pep chromosome:IRGSP-1.0:6:28472626:28474779:-1 gene:Os06g0683200 transcript:Os06t0683200-01 gene_biotype:protein_coding transcript_biotype:protein_coding description:Similar to 50S ribosomal	up	yes	BP:cellular macromolecule biosynthetic process;BP:cellular biosynthetic process;BP:macromolecule metabolic process;BP:cellular component organization or biogenesis;BP:plastid organization;BP:organic substance biosynthetic process;BP:cellular nitrogen compound biosynthetic process;BP:cellular macromolecule metabolic process;BP:cellular amide metabolic process;BP:peptide biosynthetic process;BP:org…	Ribosome
Os05t0480000-01	pep chromosome:IRGSP-1.0:5:23598187:23602596:1 gene:Os05g0480000 transcript:Os05t0480000-01 gene_biotype:protein_coding transcript_biotype:protein_coding gene_symbol:OsSTN8 description:Serine/threonine protein kinase, Photosystem II (PSII) repair, Phosphorylation of PSII core protei	up	yes	BP:phosphorylation;BP:nitrogen compound metabolic process;BP:macromolecule metabolic process;BP:organic substance metabolic process;BP:protein phosphorylation;BP:cellular process;BP:macromolecule modification;BP:protein modification process;BP:biological_process;BP:metabolic process;BP:primary metabolic process;BP:organonitrogen compound metabolic process;BP:cellular metabolic process;BP:protein …	------
Os02t0730800-01	pep chromosome:IRGSP-1.0:2:30444949:30448020:1 gene:Os02g0730800 transcript:Os02t0730800-01 gene_biotype:protein_coding transcript_biotype:protein_coding description:Nucleotide-binding, alpha-beta plait domain containing protein	up	yes	BP:RNA modification;BP:nucleic acid metabolic process;BP:cellular nitrogen compound metabolic process;BP:nitrogen compound metabolic process;BP:organic cyclic compound metabolic process;BP:nucleobase-containing compound metabolic process;BP:mRNA modification;BP:cytidine to uridine editing;BP:base conversion or substitution editing;BP:organic substance metabolic process;BP:mitochondrial RNA modifi…	------
Os01t0805300-02	pep chromosome:IRGSP-1.0:1:34139791:34141211:1 gene:Os01g0805300 transcript:Os01t0805300-02 gene_biotype:protein_coding transcript_biotype:protein_coding gene_symbol:PsbP description:Mog1/PsbP, alpha/beta/alpha sandwich domain containing protein	up	yes	BP:cellular process;BP:cellular metabolic process;BP:biological_process;BP:metabolic process;BP:photosynthesis;CC:extrinsic component of membrane;CC:macromolecular complex;CC:catalytic complex;CC:oxidoreductase complex;CC:cellular_component;CC:membrane protein complex;CC:photosystem II oxygen evolving complex;CC:cellular anatomical entity;MF:cation binding;MF:ion binding;MF:calcium ion binding;MF…	Photosynthesis;Metabolic pathways
Os01t0501800-01	pep chromosome:IRGSP-1.0:1:17349338:17350785:1 gene:Os01g0501800 transcript:Os01t0501800-01 gene_biotype:protein_coding transcript_biotype:protein_coding gene_symbol:PsbO description:Similar to Photosystem II	up	yes	BP:cellular component assembly;BP:regulation of metabolic process;BP:macromolecular complex subunit organization;BP:regulation of cellular metabolic process;BP:regulation of photosynthesis;BP:regulation of biological process;BP:cellular component organization or biogenesis;BP:regulation of generation of precursor metabolites and energy;BP:cellular component organization;BP:macromolecular complex …	Photosynthesis;Metabolic pathways
Os06t0185900-01	pep chromosome:IRGSP-1.0:6:4321654:4325071:1 gene:Os06g0185900 transcript:Os06t0185900-01 gene_biotype:protein_coding transcript_biotype:protein_coding gene_symbol:OsGpx4 description:Similar to Glutathione peroxidase	up	yes	BP:response to stimulus;BP:response to oxidative stress;BP:response to stress;BP:biological_process;MF:antioxidant activity;MF:catalytic activity;MF:molecular_function;MF:oxidoreductase activity, acting on peroxide as acceptor;MF:peroxidase activity;MF:glutathione peroxidase activity;MF:oxidoreductase activity;	Arachidonic acid metabolism;Glutathione metabolism;Metabolic pathways
Os07t0141400-02	pep chromosome:IRGSP-1.0:7:2136871:2138294:-1 gene:Os07g0141400 transcript:Os07t0141400-02 gene_biotype:protein_coding transcript_biotype:protein_coding gene_symbol:PsbP description:Similar to 23 kDa	up	yes	BP:photosynthesis;BP:cellular process;BP:biological_process;BP:metabolic process;BP:cellular metabolic process;CC:oxidoreductase complex;CC:intracellular organelle;CC:membrane-bounded organelle;CC:organelle;CC:plastid;CC:photosystem II oxygen evolving complex;CC:cellular anatomical entity;CC:catalytic complex;CC:extrinsic component of membrane;CC:chloroplast;CC:macromolecular complex;CC:intracell…	Photosynthesis;Metabolic pathways
Os05t0474600-01	pep chromosome:IRGSP-1.0:5:23292351:23300467:1 gene:Os05g0474600 transcript:Os05t0474600-01 gene_biotype:protein_coding transcript_biotype:protein_coding description:Similar to Aldose reductase-related	up	yes	CC:cytosol;CC:cellular_component;CC:cellular anatomical entity;MF:aldo-keto reductas;MF:aldito;MF:oxidoreductase activity, acting on CH-OH group of donors;MF:oxidoreductase activity, acting on the CH-OH group of donors, NAD or NADP as acceptor;MF:alcohol dehydrogenas;MF:catalytic activity;MF:molecular_function;MF:oxidoreductase activity;	Pyruvate metabolism;Glycolysis / Gluconeogenesis;Glycerolipid metabolism;Biosynthesis of cofactors;Ascorbate and aldarate metabolism;Biosynthesis of secondary metabolites;Pentose and glucuronate interconversions;Metabolic pathways
Os07t0212200-01	pep chromosome:IRGSP-1.0:7:6134016:6136740:1 gene:Os07g0212200 transcript:Os07t0212200-01 gene_biotype:protein_coding transcript_biotype:protein_coding description:Similar to MRNA-binding protein	up	yes	BP:nucleic acid metabolic process;BP:cellular nitrogen compound metabolic process;BP:nitrogen compound metabolic process;BP:ncRNA metabolic process;BP:organic cyclic compound metabolic process;BP:nucleobase-containing compound metabolic process;BP:organic substance metabolic process;BP:rRNA processing;BP:ncRNA processing;BP:cellular process;BP:cellular aromatic compound metabolic process;BP:biolo…	------
Os01t0328500-01	pep chromosome:IRGSP-1.0:1:12646586:12650012:1 gene:Os01g0328500 transcript:Os01t0328500-01 gene_biotype:protein_coding transcript_biotype:protein_coding description:Bucentaur or craniofacial development family protein	up	yes	BP:chromatin remodeling;BP:chromatin organization;BP:cellular process;BP:cellular component organization;BP:biological_process;BP:cellular component organization or biogenesis;CC:intracellular membrane-bounded organelle;CC:nucleus;CC:cellular_component;CC:intracellular organelle;CC:membrane-bounded organelle;CC:organelle;CC:cellular anatomical entity;	------
Os08t0162600-02	pep chromosome:IRGSP-1.0:8:3694336:3696597:1 gene:Os08g0162600 transcript:Os08t0162600-02 gene_biotype:protein_coding transcript_biotype:protein_coding gene_symbol:NP122 description:Rubredoxin-type Fe(Cys)4 protein family protein	up	yes	CC:integral component of membrane;CC:cellular_component;CC:cellular anatomical entity;CC:intrinsic component of membrane;MF:cation binding;MF:transition metal ion binding;MF:ion binding;MF:molecular_function;MF:binding;MF:iron ion binding;MF:metal ion binding;	------
Os03t0412800-01	pep chromosome:IRGSP-1.0:3:17067904:17072245:1 gene:Os03g0412800 transcript:Os03t0412800-01 gene_biotype:protein_coding transcript_biotype:protein_coding gene_symbol:OsG6PDH4 description:Similar to Glucose-6-phosphate dehydrogenase	up	yes	BP:NADP metabolic process;BP:nucleotide metabolic process;BP:monosaccharide metabolic process;BP:cellular nitrogen compound metabolic process;BP:nitrogen compound metabolic process;BP:generation of precursor metabolites and energy;BP:pyridine-containing compound metabolic process;BP:nucleobase-containing compound metabolic process;BP:organic substance metabolic process;BP:organic cyclic compound …	Pentose phosphate pathway;Biosynthesis of secondary metabolites;Carbon metabolism;Glutathione metabolism;Metabolic pathways
Os03t0107600-01	pep chromosome:IRGSP-1.0:3:465197:467860:1 gene:Os03g0107600 transcript:Os03t0107600-01 gene_biotype:protein_coding transcript_biotype:protein_coding description:Similar to H0716A07.6 protein	up	yes	BP:organic substance metabolic process;BP:organonitrogen compound metabolic process;BP:protein metabolic process;BP:macromolecule metabolic process;BP:biological_process;BP:nitrogen compound metabolic process;BP:metabolic process;BP:proteolysis;BP:primary metabolic process;MF:serine-type endopeptidase activity;MF:endopeptidase activity;MF:hydrolase activity;MF:serine hydrolase activity;MF:catalyt…	------
Os11t0707000-02	pep chromosome:IRGSP-1.0:11:28932985:28936031:-1 gene:Os11g0707000 transcript:Os11t0707000-02 gene_biotype:protein_coding transcript_biotype:protein_coding gene_symbol:OsRcaII description:Similar to Ribulose bisphosphate	up	yes	CC:plastid stroma;CC:chloroplast stroma;CC:cellular_component;CC:cellular anatomical entity;MF:purine ribonucleoside triphosphate binding;MF:molecular_function;MF:binding;MF:ATPase activity;MF:ion binding;MF:heterocyclic compound binding;MF:nucleoside phosphate binding;MF:anion binding;MF:molecular function regulator;MF:nucleotide binding;MF:purine nucleotide binding;MF:ATP binding;MF:hydrolase a…	------
Os05t0361900-01	pep chromosome:IRGSP-1.0:5:17276754:17280614:-1 gene:Os05g0361900 transcript:Os05t0361900-01 gene_biotype:protein_coding transcript_biotype:protein_coding description:Mitochondrial carrier protein domain containing protein	up	yes	BP:anion transport;BP:transmembrane transport;BP:nitrogen compound transport;BP:organic substance transport;BP:transport;BP:ion transport;BP:organic anion transport;BP:biological_process;BP:establishment of localization;BP:localization;BP:organophosphate ester transport;BP:cellular process;CC:intrinsic component of membrane;CC:organelle membrane;CC:integral component of membrane;CC:membrane;CC:ce…	------
cds-CAA33990.1	pep chromosome:IRGSP-1.0:Pt:30501:31244:1 gene:gene-atpI transcript:transcript-atpI gene_biotype:protein_coding transcript_biotype:protein_coding	up	yes	BP:nucleotide biosynthetic process;BP:small molecule metabolic process;BP:organic cyclic compound biosynthetic process;BP:organic cyclic compound metabolic process;BP:ribonucleoside triphosphate metabolic process;BP:purine ribonucleoside triphosphate biosynthetic process;BP:purine ribonucleoside triphosphate metabolic process;BP:ribonucleoside triphosphate biosynthetic process;BP:ATP metabolic pr…	Oxidative phosphorylation;Photosynthesis;Metabolic pathways
Os03t0122200-01	pep chromosome:IRGSP-1.0:3:1232247:1234438:-1 gene:Os03g0122200 transcript:Os03t0122200-01 gene_biotype:protein_coding transcript_biotype:protein_coding description:Similar to 50S ribosomal	up	yes	BP:cellular macromolecule biosynthetic process;BP:cellular biosynthetic process;BP:macromolecule metabolic process;BP:organic substance biosynthetic process;BP:cellular nitrogen compound biosynthetic process;BP:cellular macromolecule metabolic process;BP:cellular amide metabolic process;BP:peptide biosynthetic process;BP:organic substance metabolic process;BP:organonitrogen compound biosynthetic …	Ribosome
Os01t0678600-01	pep chromosome:IRGSP-1.0:1:27922318:27924335:1 gene:Os01g0678600 transcript:Os01t0678600-01 gene_biotype:protein_coding transcript_biotype:protein_coding description:Ribosomal protein S20 family protein	up	yes	BP:cellular biosynthetic process;BP:cellular macromolecule biosynthetic process;BP:macromolecule metabolic process;BP:cellular nitrogen compound biosynthetic process;BP:cellular macromolecule metabolic process;BP:cellular amide metabolic process;BP:peptide biosynthetic process;BP:organic substance metabolic process;BP:organonitrogen compound biosynthetic process;BP:organic substance biosynthetic …	Ribosome
Os07t0108300-01	pep chromosome:IRGSP-1.0:7:446195:451249:-1 gene:Os07g0108300 transcript:Os07t0108300-01 gene_biotype:protein_coding transcript_biotype:protein_coding gene_symbol:ALT-2 description:Similar to Alanine aminotransferase	up	yes	BP:carboxylic acid metabolic process;BP:cellular amino acid catabolic process;BP:nitrogen compound metabolic process;BP:L-alanine metabolic process;BP:small molecule catabolic process;BP:organic substance catabolic process;BP:alanine metabolic process;BP:cellular amino acid metabolic process;BP:alanine catabolic process;BP:organic substance metabolic process;BP:alpha-amino acid metabolic process;…	Arginine biosynthesis;Glyoxylate and dicarboxylate metabolism;Alanine, aspartate and glutamate metabolism;Biosynthesis of amino acids;Carbon fixation in photosynthetic organisms;Carbon metabolism;2-Oxocarboxylic acid metabolism;Biosynthesis of secondary metabolites;Metabolic pathways;Glycine, serine and threonine metabolism
Os07t0544800-01	pep chromosome:IRGSP-1.0:7:21574446:21576033:1 gene:Os07g0544800 transcript:Os07t0544800-01 gene_biotype:protein_coding transcript_biotype:protein_coding description:Similar to Oxygen-evolving enhancer	up	yes	BP:generation of precursor metabolites and energy;BP:electron transport chain;BP:cellular process;BP:biological_process;BP:metabolic process;BP:photosynthesis;BP:photosynthetic electron transport chain;BP:cellular metabolic process;CC:plastid thylakoid membrane;CC:photosynthetic membrane;CC:extrinsic component of membrane;CC:intracellular organelle;CC:membrane-bounded organelle;CC:organelle;CC:ch…	Photosynthesis;Metabolic pathways
Os07t0630800-04	pep chromosome:IRGSP-1.0:7:26154069:26155548:-1 gene:Os07g0630800 transcript:Os07t0630800-04 gene_biotype:protein_coding transcript_biotype:protein_coding description:Similar to Nodule-enhanced malate	up	yes	BP:carboxylic acid metabolic process;BP:tricarboxylic acid cycle;BP:small molecule metabolic process;BP:organic substance metabolic process;BP:organic acid metabolic process;BP:dicarboxylic acid metabolic process;BP:cellular process;BP:biological_process;BP:metabolic process;BP:oxoacid metabolic process;BP:primary metabolic process;BP:cellular metabolic process;BP:malate metabolic process;CC:cyto…	Glyoxylate and dicarboxylate metabolism;Citrate cycl;Pyruvate metabolism;Carbon fixation in photosynthetic organisms;Carbon metabolism;Biosynthesis of secondary metabolites;Metabolic pathways;Cysteine and methionine metabolism
Os01t0552300-01	pep chromosome:IRGSP-1.0:1:20738654:20742427:1 gene:Os01g0552300 transcript:Os01t0552300-01 gene_biotype:protein_coding transcript_biotype:protein_coding gene_symbol:OsPP2C05 description:Similar to Protein phosphatase-2C	up	yes	BP:regulation of metabolic process;BP:dephosphorylation;BP:protein dephosphorylation;BP:regulation of cellular metabolic process;BP:nitrogen compound metabolic process;BP:regulation of photosynthesis;BP:generation of precursor metabolites and energy;BP:macromolecule metabolic process;BP:regulation of biological process;BP:photosystem stoichiometry adjustment;BP:organic substance metabolic process…	MAPK signaling pathway - plant;Plant hormone signal transduction
Os01t0633000-01	pep chromosome:IRGSP-1.0:1:25350681:25351536:-1 gene:Os01g0633000 transcript:Os01t0633000-01 gene_biotype:protein_coding transcript_biotype:protein_coding description:Similar to 50S ribosomal	up	yes	BP:cellular biosynthetic process;BP:cellular nitrogen compound metabolic process;BP:nitrogen compound metabolic process;BP:cellular macromolecule biosynthetic process;BP:organic substance biosynthetic process;BP:cellular nitrogen compound biosynthetic process;BP:cellular macromolecule metabolic process;BP:peptide biosynthetic process;BP:organic substance metabolic process;BP:amide biosynthetic pr…	Ribosome
Os12t0420200-01	pep chromosome:IRGSP-1.0:12:13103675:13106278:1 gene:Os12g0420200 transcript:Os12t0420200-01 gene_biotype:protein_coding transcript_biotype:protein_coding gene_symbol:CSP41b description:Chloroplast stem-loop-binding protein of 41 kDa b, Chlorophyll biosynthesis and photosynthesi	up	yes	BP:nucleic acid metabolic process;BP:cellular nitrogen compound metabolic process;BP:nitrogen compound metabolic process;BP:ncRNA metabolic process;BP:organic cyclic compound metabolic process;BP:nucleobase-containing compound metabolic process;BP:organic substance metabolic process;BP:rRNA processing;BP:ncRNA processing;BP:cellular process;BP:cellular aromatic compound metabolic process;BP:biolo…	------
Os03t0634000-01	pep chromosome:IRGSP-1.0:3:24220064:24222271:-1 gene:Os03g0634000 transcript:Os03t0634000-01 gene_biotype:protein_coding transcript_biotype:protein_coding description:Similar to THA4	up	yes	BP:protein localization;BP:protein transport by the Tat complex;BP:protein transmembrane transport;BP:cellular macromolecule localization;BP:transmembrane transport;BP:nitrogen compound transport;BP:organic substance transport;BP:macromolecule localization;BP:transport;BP:cellular process;BP:establishment of protein localization;BP:biological_process;BP:establishment of localization in cell;BP:es…	------
Os09t0530000-01	pep chromosome:IRGSP-1.0:9:20751729:20754516:1 gene:Os09g0530000 transcript:Os09t0530000-01 gene_biotype:protein_coding transcript_biotype:protein_coding gene_symbol:OsStr4 description:Rhodanese-like domain containing protein	up	yes	------	------
Os03t0781000-01	pep chromosome:IRGSP-1.0:3:32384836:32388229:-1 gene:Os03g0781000 transcript:Os03t0781000-01 gene_biotype:protein_coding transcript_biotype:protein_coding description:Conserved hypothetical protein	up	yes	CC:cytoplasm;CC:cellular_component;CC:cellular anatomical entity;MF:purine ribonucleoside triphosphate binding;MF:molecular_function;MF:binding;MF:ATPase activity;MF:ion binding;MF:heterocyclic compound binding;MF:nucleoside phosphate binding;MF:guanyl nucleotide binding;MF:nucleotide binding;MF:guanyl ribonucleotide binding;MF:ribonucleoprotein complex binding;MF:purine nucleotide binding;MF:rib…	------
Os09t0570400-01	pep chromosome:IRGSP-1.0:9:22767376:22771605:1 gene:Os09g0570400 transcript:Os09t0570400-01 gene_biotype:protein_coding transcript_biotype:protein_coding gene_symbol:OsPT24 description:Major facilitator superfamily protein	up	yes	BP:xanthophyll cycle;BP:xanthophyll metabolic process;BP:tetraterpenoid metabolic process;BP:organic substance metabolic process;BP:isoprenoid metabolic process;BP:lipid metabolic process;BP:terpenoid metabolic process;BP:cellular process;BP:biological_process;BP:metabolic process;BP:carotenoid metabolic process;BP:cellular lipid metabolic process;BP:primary metabolic process;BP:cellular metaboli…	------
Os02t0729400-01	pep chromosome:IRGSP-1.0:2:30361908:30363528:-1 gene:Os02g0729400 transcript:Os02t0729400-01 gene_biotype:protein_coding transcript_biotype:protein_coding gene_symbol:OsStr11 description:Similar to Extracellular calcium	up	yes	BP:cellular response to metal ion;BP:response to radiation;BP:cellular response to inorganic substance;BP:response to light stimulus;BP:cellular response to chemical stimulus;BP:regulation of biological process;BP:cellular response to stimulus;BP:biological regulation;BP:cellular process;BP:cellular response to calcium ion;BP:regulation of cellular process;BP:response to calcium ion;BP:regulation…	------
Os01t0585300-01	pep chromosome:IRGSP-1.0:1:22754546:22755398:-1 gene:Os01g0585300 transcript:Os01t0585300-01 gene_biotype:protein_coding transcript_biotype:protein_coding description:Protein of unknown function DUF1118 family protein	up	yes	CC:cellular_component;CC:integral component of membrane;CC:cellular anatomical entity;CC:intrinsic component of membrane;	------
Os02t0731600-01	pep chromosome:IRGSP-1.0:2:30472233:30473053:1 gene:Os02g0731600 transcript:Os02t0731600-01 gene_biotype:protein_coding transcript_biotype:protein_coding description:Similar to Threonine endopeptidase	up	yes	CC:thylakoid;CC:chloroplast thylakoid membrane;CC:organelle membrane;CC:plastid thylakoid membrane;CC:photosynthetic membrane;CC:membrane;CC:intracellular;CC:cellular_component;CC:plastid membrane;CC:intrinsic component of membrane;CC:thylakoid membrane;CC:integral component of membrane;CC:cellular anatomical entity;	------
Os06t0725900-01	pep chromosome:IRGSP-1.0:6:30870346:30877988:-1 gene:Os06g0725900 transcript:Os06t0725900-01 gene_biotype:protein_coding transcript_biotype:protein_coding gene_symbol:OsFtsH1 description:Similar to Cell division	up	yes	BP:nitrogen compound metabolic process;BP:organic substance metabolic process;BP:cell division;BP:protein metabolic process;BP:macromolecule metabolic process;BP:cell cycle;BP:cellular process;BP:biological_process;BP:metabolic process;BP:proteolysis;BP:primary metabolic process;BP:organonitrogen compound metabolic process;CC:plastid thylakoid membrane;CC:photosynthetic membrane;CC:plastid thylak…	------
Os02t0750100-00	pep chromosome:IRGSP-1.0:2:31527409:31527711:1 gene:Os02g0750100 transcript:Os02t0750100-00 gene_biotype:protein_coding transcript_biotype:protein_coding description:Similar to ATP synthase	up	yes	BP:nucleotide biosynthetic process;BP:small molecule metabolic process;BP:organic cyclic compound biosynthetic process;BP:organic cyclic compound metabolic process;BP:ribonucleoside triphosphate metabolic process;BP:electron transport chain;BP:photosynthetic electron transport chain;BP:purine ribonucleoside triphosphate biosynthetic process;BP:purine ribonucleoside triphosphate metabolic process;…	Oxidative phosphorylation;Photosynthesis;Metabolic pathways
Os05t0381500-01	pep chromosome:IRGSP-1.0:5:18433303:18437513:1 gene:Os05g0381500 transcript:Os05t0381500-01 gene_biotype:protein_coding transcript_biotype:protein_coding description:Similar to predicted protein	up	yes	CC:cellular_component;CC:integral component of membrane;CC:cellular anatomical entity;CC:intrinsic component of membrane;	------
Os04t0403500-02	pep chromosome:IRGSP-1.0:4:20015834:20019593:1 gene:Os04g0403500 transcript:Os04t0403500-02 gene_biotype:protein_coding transcript_biotype:protein_coding description:NAD(P)-binding domain containing protein	up	yes	BP:cellular biosynthetic process;BP:small molecule biosynthetic process;BP:organic substance biosynthetic process;BP:ubiquinone-6 biosynthetic process;BP:ubiquinone-6 metabolic process;BP:quinone biosynthetic process;BP:quinone metabolic process;BP:organic substance metabolic process;BP:ubiquinone biosynthetic process;BP:ubiquinone metabolic process;BP:cellular process;BP:biosynthetic process;BP:…	------
Os01t0913000-01	pep chromosome:IRGSP-1.0:1:39794547:39795809:1 gene:Os01g0913000 transcript:Os01t0913000-01 gene_biotype:protein_coding transcript_biotype:protein_coding gene_symbol:OsTRXh10 description:Similar to Thioredoxin F-type	up	yes	CC:plastid;CC:intracellular membrane-bounded organelle;CC:cellular_component;CC:intracellular organelle;CC:membrane-bounded organelle;CC:organelle;CC:cellular anatomical entity;CC:chloroplast;	------
Os05t0496200-01	pep chromosome:IRGSP-1.0:5:24378361:24381743:-1 gene:Os05g0496200 transcript:Os05t0496200-01 gene_biotype:protein_coding transcript_biotype:protein_coding gene_symbol:OsPGK3 description:Similar to 3-phosphoglycerate kinase	up	yes	BP:small molecule metabolic process;BP:small molecule biosynthetic process;BP:organic cyclic compound metabolic process;BP:ribonucleoside triphosphate metabolic process;BP:purine ribonucleoside triphosphate metabolic process;BP:ATP metabolic process;BP:ADP metabolic process;BP:monocarboxylic acid metabolic process;BP:oxoacid metabolic process;BP:purine ribonucleoside diphosphate metabolic process…	Biosynthesis of amino acids;Glycolysis / Gluconeogenesis;Carbon fixation in photosynthetic organisms;Carbon metabolism;Biosynthesis of secondary metabolites;Metabolic pathways
Os03t0850600-01	pep chromosome:IRGSP-1.0:3:35806060:35808891:-1 gene:Os03g0850600 transcript:Os03t0850600-01 gene_biotype:protein_coding transcript_biotype:protein_coding description:Similar to Integral membrane	up	yes	CC:cellular_component;CC:integral component of membrane;CC:cellular anatomical entity;CC:intrinsic component of membrane;	------
Os11t0526200-01	pep chromosome:IRGSP-1.0:11:19092888:19095132:1 gene:Os11g0526200 transcript:Os11t0526200-01 gene_biotype:protein_coding transcript_biotype:protein_coding description:Similar to predicted protein	up	yes	BP:macromolecular complex assembly;BP:cellular component assembly;BP:macromolecular complex subunit organization;BP:cellular process;BP:cytochrome complex assembly;BP:cellular component organization;BP:biological_process;BP:cellular component organization or biogenesis;BP:cytochrome b6f complex assembly;CC:intracellular membrane-bounded organelle;CC:integral component of membrane;CC:cellular_comp…	------
Os03t0788300-01	pep chromosome:IRGSP-1.0:3:32744711:32751054:1 gene:Os03g0788300 transcript:Os03t0788300-01 gene_biotype:protein_coding transcript_biotype:protein_coding description:Conserved hypothetical protein	up	yes	BP:transport;BP:intracellular transport;BP:sterol transport;BP:organic hydroxy compound transport;BP:intracellular sterol transport;BP:intracellular lipid transport;BP:lipid transport;BP:biological_process;BP:organic substance transport;BP:cellular process;BP:establishment of localization;BP:localization;BP:establishment of localization in cell;BP:cellular localization;	------
Os02t0744100-01	pep chromosome:IRGSP-1.0:2:31210234:31212660:1 gene:Os02g0744100 transcript:Os02t0744100-01 gene_biotype:protein_coding transcript_biotype:protein_coding description:Methyltransferase type 11 domain containing protein	up	yes	BP:biological_process;BP:metabolic process;BP:methylation;MF:catalytic activity;MF:transferase activity;MF:transferase activity, transferring one-carbon groups;MF:molecular_function;MF:methyltransferase activity;	Steroid biosynthesis;Biosynthesis of secondary metabolites;Metabolic pathways
Os04t0602400-01	pep chromosome:IRGSP-1.0:4:30396952:30401924:-1 gene:Os04g0602400 transcript:Os04t0602400-01 gene_biotype:protein_coding transcript_biotype:protein_coding gene_symbol:OsMT description:Similar to Maltose excess	up	yes	BP:oligosaccharide metabolic process;BP:maltose metabolic process;BP:cellular carbohydrate metabolic process;BP:disaccharide metabolic process;BP:organic substance metabolic process;BP:cellular process;BP:biological_process;BP:metabolic process;BP:primary metabolic process;BP:carbohydrate metabolic process;BP:cellular metabolic process;CC:organelle inner membrane;CC:envelope;CC:plastid inner memb…	------
Os04t0597000-02	pep chromosome:IRGSP-1.0:4:30109980:30113588:-1 gene:Os04g0597000 transcript:Os04t0597000-02 gene_biotype:protein_coding transcript_biotype:protein_coding description:Similar to Secretory carrier	up	yes	BP:protein localization;BP:cellular macromolecule localization;BP:nitrogen compound transport;BP:organic substance transport;BP:macromolecule localization;BP:transport;BP:cellular process;BP:biological_process;BP:establishment of localization;BP:localization;BP:cellular localization;BP:establishment of protein localization;BP:protein transport;CC:recycling endosome membrane;CC:intrinsic component…	------
Os03t0828100-02	pep chromosome:IRGSP-1.0:3:34785473:34787172:1 gene:Os03g0828100 transcript:Os03t0828100-02 gene_biotype:protein_coding transcript_biotype:protein_coding description:Similar to 50S ribosomal	up	yes	BP:cellular macromolecule biosynthetic process;BP:cellular biosynthetic process;BP:macromolecule metabolic process;BP:organic substance biosynthetic process;BP:cellular nitrogen compound biosynthetic process;BP:cellular macromolecule metabolic process;BP:cellular amide metabolic process;BP:peptide biosynthetic process;BP:organic substance metabolic process;BP:organonitrogen compound biosynthetic …	Ribosome
Os01t0962600-01	pep chromosome:IRGSP-1.0:1:42425152:42427345:-1 gene:Os01g0962600 transcript:Os01t0962600-01 gene_biotype:protein_coding transcript_biotype:protein_coding gene_symbol:RPS10 description:Similar to 40S ribosomal	up	yes	CC:cellular_component;CC:macromolecular complex;CC:small ribosomal subunit;CC:intracellular non-membrane-bounded organelle;CC:ribonucleoprotein complex;CC:ribosomal subunit;CC:intracellular organelle;CC:ribosome;CC:non-membrane-bounded organelle;CC:organelle;CC:cellular anatomical entity;CC:cytosolic small ribosomal subunit;MF:binding;MF:organic cyclic compound binding;MF:heterocyclic compound bi…	Ribosome
Os06t0264800-01	pep chromosome:IRGSP-1.0:6:8751332:8752603:-1 gene:Os06g0264800 transcript:Os06t0264800-01 gene_biotype:protein_coding transcript_biotype:protein_coding description:Similar to Threonine endopeptidase	up	yes	CC:chloroplast thylakoid membrane;CC:thylakoid;CC:organelle membrane;CC:plastid thylakoid membrane;CC:photosynthetic membrane;CC:membrane;CC:intracellular;CC:cellular_component;CC:plastid membrane;CC:intrinsic component of membrane;CC:thylakoid membrane;CC:integral component of membrane;CC:cellular anatomical entity;	------
Os06t0308000-01	pep chromosome:IRGSP-1.0:6:11677059:11682089:1 gene:Os06g0308000 transcript:Os06t0308000-01 gene_biotype:protein_coding transcript_biotype:protein_coding gene_symbol:OsTIG description:Similar to Trigger factor-like	up	yes	BP:chaperone-mediated protein folding;BP:protein localization;BP:protein folding;BP:'de novo' protein folding;BP:cellular macromolecule localization;BP:'de novo' cotranslational protein folding;BP:nitrogen compound transport;BP:organic substance transport;BP:macromolecule localization;BP:transport;BP:cellular process;BP:establishment of protein localization;BP:biological_process;BP:establishment …	------
Os02t0537700-01	pep chromosome:IRGSP-1.0:2:19882081:19885745:1 gene:Os02g0537700 transcript:Os02t0537700-01 gene_biotype:protein_coding transcript_biotype:protein_coding gene_symbol:OsPRX2 description:2-Cys peroxiredoxin (EC 1.11.1.15), Stomatal closure, Potassium deficiency toleranc	up	yes	BP:cellular catabolic process;BP:hydrogen peroxide catabolic process;BP:regulation of biological process;BP:biological regulation;BP:cellular homeostasis;BP:cellular process;BP:reactive oxygen species metabolic process;BP:regulation of cellular process;BP:biological_process;BP:metabolic process;BP:cell redox homeostasis;BP:catabolic process;BP:homeostatic process;BP:regulation of biological quali…	Phenylpropanoid biosynthesis;Biosynthesis of secondary metabolites;Glutathione metabolism;Metabolic pathways
Os02t0593500-01	pep chromosome:IRGSP-1.0:2:22971895:22975176:1 gene:Os02g0593500 transcript:Os02t0593500-01 gene_biotype:protein_coding transcript_biotype:protein_coding gene_symbol:OsPT14 description:Phosphate transporter family protein	up	yes	BP:phosphate ion transmembrane transport;BP:anion transport;BP:transmembrane transport;BP:inorganic anion transmembrane transport;BP:inorganic ion transmembrane transport;BP:inorganic anion transport;BP:cellular process;BP:ion transport;BP:transport;BP:phosphate ion transport;BP:ion transmembrane transport;BP:biological_process;BP:establishment of localization;BP:localization;BP:anion transmembra…	------
Os08t0345400-01	pep chromosome:IRGSP-1.0:8:15637759:15641896:1 gene:Os08g0345400 transcript:Os08t0345400-01 gene_biotype:protein_coding transcript_biotype:protein_coding description:Conserved hypothetical protein	up	yes	CC:cellular_component;CC:integral component of membrane;CC:cellular anatomical entity;CC:intrinsic component of membrane;	------
Os10t0518100-01	pep chromosome:IRGSP-1.0:10:20024964:20028155:1 gene:Os10g0518100 transcript:Os10t0518100-01 gene_biotype:protein_coding transcript_biotype:protein_coding description:RabGAP/TBC domain containing protein	up	yes	BP:regulation of GTPase activity;BP:positive regulation of catalytic activity;BP:positive regulation of GTPase activity;BP:positive regulation of hydrolase activity;BP:biological regulation;BP:positive regulation of molecular function;BP:regulation of molecular function;BP:regulation of catalytic activity;BP:biological_process;BP:regulation of hydrolase activity;BP:activation of GTPase activity;C…	------
Os02t0608600-01	pep chromosome:IRGSP-1.0:2:23886678:23890742:1 gene:Os02g0608600 transcript:Os02t0608600-01 gene_biotype:protein_coding transcript_biotype:protein_coding description:Amino acid-binding ACT domain containing protein	up	yes	BP:carboxylic acid metabolic process;BP:cellular biosynthetic process;BP:nitrogen compound metabolic process;BP:small molecule metabolic process;BP:small molecule biosynthetic process;BP:organic substance biosynthetic process;BP:isoleucine metabolic process;BP:cellular amino acid metabolic process;BP:organic substance metabolic process;BP:valine biosynthetic process;BP:isoleucine biosynthetic pro…	Valine, leucine and isoleucine biosynthesis;Biosynthesis of amino acids;C5-Branched dibasic acid metabolism;Pantothenate and CoA biosynthesis;Butanoate metabolism;Biosynthesis of secondary metabolites;Metabolic pathways;2-Oxocarboxylic acid metabolism
Os12t0175500-01	pep chromosome:IRGSP-1.0:12:3849391:3853357:-1 gene:Os12g0175500 transcript:Os12t0175500-01 gene_biotype:protein_coding transcript_biotype:protein_coding gene_symbol:OsGRX27 description:Similar to Glutaredoxin-like protein	up	yes	BP:cation transport;BP:ion transport;BP:transport;BP:biological_process;BP:establishment of localization;BP:localization;CC:membrane-enclosed lumen;CC:intracellular organelle;CC:membrane-bounded organelle;CC:organelle;CC:plastid;CC:mitochondrial matrix;CC:cellular anatomical entity;CC:chloroplast;CC:intracellular membrane-bounded organelle;CC:organelle lumen;CC:cellular_component;CC:intracellular…	------
Os09t0279500-01	pep chromosome:IRGSP-1.0:9:5871093:5873188:-1 gene:Os09g0279500 transcript:Os09t0279500-01 gene_biotype:protein_coding transcript_biotype:protein_coding description:Similar to Plastid-specific 30S	up	yes	BP:nucleic acid metabolic process;BP:ncRNA metabolic process;BP:organic cyclic compound metabolic process;BP:nucleobase-containing compound metabolic process;BP:organic substance metabolic process;BP:rRNA processing;BP:ncRNA processing;BP:cellular process;BP:cellular aromatic compound metabolic process;BP:biological_process;BP:metabolic process;BP:heterocycle metabolic process;BP:RNA metabolic pr…	RNA degradation;mRNA surveillance pathway
Os02t0608900-01	pep chromosome:IRGSP-1.0:2:23894736:23898830:-1 gene:Os02g0608900 transcript:Os02t0608900-01 gene_biotype:protein_coding transcript_biotype:protein_coding description:Similar to Epstein-Barr virus	up	yes	BP:establishment of localization;BP:cation transport;BP:ion transport;BP:transport;BP:biological_process;BP:localization;CC:integral component of organelle membrane;CC:intrinsic component of organelle membrane;CC:intrinsic component of membrane;CC:cellular_component;CC:integral component of membrane;CC:cellular anatomical entity;CC:intrinsic component of chloroplast outer membrane;CC:integral com…	------
Os01t0682500-01	pep chromosome:IRGSP-1.0:1:28126575:28130263:1 gene:Os01g0682500 transcript:Os01t0682500-01 gene_biotype:protein_coding transcript_biotype:protein_coding description:Similar to Protein Kinase	up	yes	BP:phosphorylation;BP:phosphorus metabolic process;BP:cellular process;BP:biological_process;BP:metabolic process;BP:cellular metabolic compound salvage;BP:cellular metabolic process;BP:photorespiration;BP:phosphate-containing compound metabolic process;CC:organelle;CC:intracellular organelle;CC:membrane-bounded organelle;CC:cytoplasm;CC:plastid;CC:chloroplast;CC:intracellular membrane-bounded or…	Glyoxylate and dicarboxylate metabolism;Carbon metabolism;Glycerolipid metabolism;Biosynthesis of secondary metabolites;Metabolic pathways;Glycine, serine and threonine metabolism
Os03t0844900-01	pep chromosome:IRGSP-1.0:3:35520662:35523897:-1 gene:Os03g0844900 transcript:Os03t0844900-01 gene_biotype:protein_coding transcript_biotype:protein_coding description:Nucleic acid-binding, OB-fold-like domain containing protein	up	yes	BP:DNA conformation change;BP:DNA geometric change;BP:RNA folding;BP:nitrogen compound metabolic process;BP:nucleic acid metabolic process;BP:cellular component organization or biogenesis;BP:ncRNA metabolic process;BP:response to endogenous stimulus;BP:nucleobase-containing compound metabolic process;BP:response to abscisic acid;BP:organic cyclic compound metabolic process;BP:response to lipid;BP…	Ribosome
Os11t0146700-02	pep chromosome:IRGSP-1.0:11:2112283:2118775:-1 gene:Os11g0146700 transcript:Os11t0146700-02 gene_biotype:protein_coding transcript_biotype:protein_coding description:Similar to predicted protein	up	yes	BP:nucleic acid metabolic process;BP:cellular nitrogen compound metabolic process;BP:nitrogen compound metabolic process;BP:mRNA splicing, via spliceosome;BP:organic cyclic compound metabolic process;BP:nucleobase-containing compound metabolic process;BP:organic substance metabolic process;BP:RNA splicing;BP:mRNA metabolic process;BP:cellular process;BP:cellular aromatic compound metabolic proces…	------
Os03t0713200-01	pep chromosome:IRGSP-1.0:3:28852502:28853655:-1 gene:Os03g0713200 transcript:Os03t0713200-01 gene_biotype:protein_coding transcript_biotype:protein_coding description:Conserved hypothetical protein	up	yes	------	------
Os11t0181700-02	pep chromosome:IRGSP-1.0:11:4094598:4097141:1 gene:Os11g0181700 transcript:Os11t0181700-02 gene_biotype:protein_coding transcript_biotype:protein_coding description:Similar to retinol dehydrogenase	up	yes	------	------
Os12t0168700-02	pep chromosome:IRGSP-1.0:12:3483922:3489140:1 gene:Os12g0168700 transcript:Os12t0168700-02 gene_biotype:protein_coding transcript_biotype:protein_coding gene_symbol:LACS1 description:AMP-dependent synthetase and ligase domain containing protein	up	yes	BP:protein folding;BP:organic cyclic compound metabolic process;BP:phenylpropanoid metabolic process;BP:organic substance metabolic process;BP:secondary metabolic process;BP:cellular process;BP:cellular aromatic compound metabolic process;BP:response to stress;BP:biological_process;BP:metabolic process;BP:response to temperature stimulus;BP:response to heat;BP:response to abiotic stimulus;BP:resp…	Fatty acid biosynthesis;Metabolic pathways;Fatty acid metabolism;Peroxisome;Fatty acid degradation
Os04t0111225-00	pep chromosome:IRGSP-1.0:4:647538:650068:-1 gene:Os04g0111225 transcript:Os04t0111225-00 gene_biotype:protein_coding transcript_biotype:protein_coding description:Similar to H0215A08.5 protein	up	yes	BP:sulfate assimilation;BP:sulfur compound metabolic process;BP:cellular process;BP:biological_process;BP:metabolic process;BP:cellular metabolic process;MF:purine ribonucleoside triphosphate binding;MF:molecular_function;MF:binding;MF:ion binding;MF:heterocyclic compound binding;MF:nucleoside phosphate binding;MF:anion binding;MF:nucleotide binding;MF:transferase activity;MF:sulfate adenylyltran…	Sulfur metabolism;Biosynthesis of secondary metabolites;Purine metabolism;Selenocompound metabolism;Metabolic pathways;Monobactam biosynthesis
Os08t0512500-01	pep chromosome:IRGSP-1.0:8:25416182:25418653:1 gene:Os08g0512500 transcript:Os08t0512500-01 gene_biotype:protein_coding transcript_biotype:protein_coding description:Similar to Thylakoid lumen	up	yes	BP:cellular process;BP:cellular metabolic process;BP:biological_process;BP:metabolic process;BP:photosynthesis;CC:extrinsic component of membrane;CC:macromolecular complex;CC:catalytic complex;CC:oxidoreductase complex;CC:cellular_component;CC:membrane protein complex;CC:photosystem II oxygen evolving complex;CC:cellular anatomical entity;MF:cation binding;MF:ion binding;MF:calcium ion binding;MF…	------
Os07t0134000-02	pep chromosome:IRGSP-1.0:7:1788876:1794564:-1 gene:Os07g0134000 transcript:Os07t0134000-02 gene_biotype:protein_coding transcript_biotype:protein_coding gene_symbol:OsAAP6 description:Amino acid permease, Transport of amino acid	up	yes	BP:amino acid transport;BP:organic acid transmembrane transport;BP:carboxylic acid transmembrane transport;BP:localization;BP:nitrogen compound transport;BP:cellular process;BP:organic acid transport;BP:transport;BP:biological_process;BP:establishment of localization;BP:transmembrane transport;BP:organic substance transport;BP:amino acid transmembrane transport;CC:intrinsic component of membrane;…	------
Os11t0645800-00	pep chromosome:IRGSP-1.0:11:25627185:25631192:1 gene:Os11g0645800 transcript:Os11t0645800-00 gene_biotype:protein_coding transcript_biotype:protein_coding description:Similar to NB-ARC domain	up	yes	BP:defense response;BP:response to stress;BP:biological_process;BP:response to stimulus;	------
Os06t0139000-01	pep chromosome:IRGSP-1.0:6:2057221:2062223:-1 gene:Os06g0139000 transcript:Os06t0139000-01 gene_biotype:protein_coding transcript_biotype:protein_coding description:Conserved hypothetical protein	up	yes	------	------
Os11t0311550-00	pep chromosome:IRGSP-1.0:11:11990129:11990596:-1 gene:Os11g0311550 transcript:Os11t0311550-00 gene_biotype:protein_coding transcript_biotype:protein_coding description:Similar to dolichol phosphate-mannose	up	yes	BP:glycerolipid metabolic process;BP:polyprenol metabolic process;BP:organic hydroxy compound metabolic process;BP:cellular biosynthetic process;BP:isoprenoid metabolic process;BP:membrane lipid metabolic process;BP:glycerolipid biosynthetic process;BP:lipid metabolic process;BP:protein glycosylation;BP:organic substance metabolic process;BP:protein modification process;BP:GPI anchor biosynthetic…	N-Glycan biosynthesis;Glycosylphosphatidylinosito;Metabolic pathways
Os04t0596300-01	pep chromosome:IRGSP-1.0:4:30077624:30080383:-1 gene:Os04g0596300 transcript:Os04t0596300-01 gene_biotype:protein_coding transcript_biotype:protein_coding description:Protein of unknown function DUF760 family protein	up	yes	------	------
Os06t0669400-01	pep chromosome:IRGSP-1.0:6:27724610:27728259:-1 gene:Os06g0669400 transcript:Os06t0669400-01 gene_biotype:protein_coding transcript_biotype:protein_coding gene_symbol:OsFtsH2 description:Similar to Cell division	up	yes	BP:nitrogen compound metabolic process;BP:organic substance metabolic process;BP:proteolysis;BP:macromolecule metabolic process;BP:biological_process;BP:metabolic process;BP:primary metabolic process;BP:organonitrogen compound metabolic process;BP:protein metabolic process;CC:plastid thylakoid membrane;CC:photosynthetic membrane;CC:plastid thylakoid;CC:intracellular organelle;CC:thylakoid;CC:memb…	------
Os03t0670700-02	pep chromosome:IRGSP-1.0:3:26460057:26461156:1 gene:Os03g0670700 transcript:Os03t0670700-02 gene_biotype:protein_coding transcript_biotype:protein_coding gene_symbol:OsGRP3 description:Similar to Glycine-rich RNA-binding,	up	yes	CC:intracellular membrane-bounded organelle;CC:nucleus;CC:cellular_component;CC:intracellular organelle;CC:membrane-bounded organelle;CC:organelle;CC:cellular anatomical entity;MF:mRNA 3'-UTR binding;MF:organic cyclic compound binding;MF:heterocyclic compound binding;MF:molecular_function;MF:RNA binding;MF:nucleic acid binding;MF:mRNA binding;MF:binding;	------
Os01t0896500-01	pep chromosome:IRGSP-1.0:1:38961459:38966130:-1 gene:Os01g0896500 transcript:Os01t0896500-01 gene_biotype:protein_coding transcript_biotype:protein_coding gene_symbol:OsStr10 description:Rhodanese-like domain containing protein	up	yes	BP:response to abiotic stimulus;BP:cellular response to stimulus;BP:cellular response to metal ion;BP:cellular response to chemical stimulus;BP:response to light stimulus;BP:response to radiation;BP:response to stimulus;BP:cellular process;BP:regulation of stomatal movement;BP:cellular response to inorganic substance;BP:de-etiolation;BP:regulation of cellular process;BP:response to calcium ion;BP…	------
Os03t0592500-01	pep chromosome:IRGSP-1.0:3:22000043:22001236:1 gene:Os03g0592500 transcript:Os03t0592500-01 gene_biotype:protein_coding transcript_biotype:protein_coding gene_symbol:LHCB description:Similar to Photosystem II	up	yes	BP:response to radiation;BP:generation of precursor metabolites and energy;BP:cellular process;BP:photosynthesis, light harvesting in photosystem I;BP:biological_process;BP:metabolic process;BP:photosynthesis, light harvesting;BP:response to abiotic stimulus;BP:response to light stimulus;BP:response to stimulus;BP:cellular metabolic process;CC:plastid thylakoid membrane;CC:photosynthetic membrane…	Photosynthesis - antenna proteins;Metabolic pathways
Os03t0774400-01	pep chromosome:IRGSP-1.0:3:32107062:32109944:1 gene:Os03g0774400 transcript:Os03t0774400-01 gene_biotype:protein_coding transcript_biotype:protein_coding description:Similar to predicted protein	up	yes	------	------
Os11t0131200-01	pep chromosome:IRGSP-1.0:11:1429209:1432687:-1 gene:Os11g0131200 transcript:Os11t0131200-01 gene_biotype:protein_coding transcript_biotype:protein_coding description:Similar to Mpv17_PMP22 family	up	yes	CC:cytoplasm;CC:cellular_component;CC:integral component of membrane;CC:intrinsic component of membrane;CC:cellular anatomical entity;	Peroxisome
Os07t0133700-01	pep chromosome:IRGSP-1.0:7:1777480:1780450:1 gene:Os07g0133700 transcript:Os07t0133700-01 gene_biotype:protein_coding transcript_biotype:protein_coding gene_symbol:OsFKBP19 description:Similar to FK506 binding	up	yes	MF:isomerase activity;MF:catalytic activity, acting on a protein;MF:cis-trans isomerase activity;MF:catalytic activity;MF:molecular_function;MF:peptidyl-prolyl cis-trans isomerase activity;	------
Os03t0738400-01	pep chromosome:IRGSP-1.0:3:30299613:30304241:1 gene:Os03g0738400 transcript:Os03t0738400-01 gene_biotype:protein_coding transcript_biotype:protein_coding gene_symbol:OsSHM1 description:Similar to Serine hydroxymethyltransferase,	up	yes	BP:small molecule catabolic process;BP:small molecule biosynthetic process;BP:organic cyclic compound metabolic process;BP:glycine biosynthetic process;BP:glycine metabolic process;BP:rhythmic process;BP:water-soluble vitamin metabolic process;BP:vitamin metabolic process;BP:folic acid-containing compound metabolic process;BP:oxoacid metabolic process;BP:serine family amino acid biosynthetic proc…	Glyoxylate and dicarboxylate metabolism;Biosynthesis of amino acids;Cyanoamino acid metabolism;Carbon metabolism;Biosynthesis of cofactors;Biosynthesis of secondary metabolites;One carbon pool by folate;Metabolic pathways;Glycine, serine and threonine metabolism
Os04t0619400-01	pep chromosome:IRGSP-1.0:4:31463105:31466291:-1 gene:Os04g0619400 transcript:Os04t0619400-01 gene_biotype:protein_coding transcript_biotype:protein_coding gene_symbol:OsRLCK160 description:Protein kinase, core domain containing protein	up	yes	BP:phosphorylation;BP:nitrogen compound metabolic process;BP:organic substance metabolic process;BP:protein phosphorylation;BP:cellular process;BP:macromolecule modification;BP:protein modification process;BP:biological_process;BP:metabolic process;BP:primary metabolic process;BP:organonitrogen compound metabolic process;BP:protein metabolic process;BP:cellular metabolic process;BP:macromolecule …	------
Os07t0470700-01	pep chromosome:IRGSP-1.0:7:16857192:16862625:1 gene:Os07g0470700 transcript:Os07t0470700-01 gene_biotype:protein_coding transcript_biotype:protein_coding description:PAP fibrillin family protein	up	yes	------	------
Os12t0583400-01	pep chromosome:IRGSP-1.0:12:24215428:24217854:1 gene:Os12g0583400 transcript:Os12t0583400-01 gene_biotype:protein_coding transcript_biotype:protein_coding description:Conserved hypothetical protein	up	yes	CC:chloroplast membrane;CC:organelle membrane;CC:organelle inner membrane;CC:integral component of membrane;CC:membrane;CC:chloroplast inner membrane;CC:plastid inner membrane;CC:cellular_component;CC:plastid membrane;CC:intrinsic component of membrane;CC:cellular anatomical entity;	------
Os05t0502500-01	pep chromosome:IRGSP-1.0:5:24729478:24732816:-1 gene:Os05g0502500 transcript:Os05t0502500-01 gene_biotype:protein_coding transcript_biotype:protein_coding description:Conserved hypothetical protein	up	yes	CC:cellular_component;CC:integral component of membrane;CC:cellular anatomical entity;CC:intrinsic component of membrane;	------
Os04t0405100-01	pep chromosome:IRGSP-1.0:4:20100165:20103018:-1 gene:Os04g0405100 transcript:Os04t0405100-01 gene_biotype:protein_coding transcript_biotype:protein_coding description:Similar to H0502B11.8 protein	up	yes	BP:protein localization;BP:establishment of protein localization to mitochondrion;BP:protein import into mitochondrial inner membrane;BP:cellular component organization or biogenesis;BP:establishment of protein localization to organelle;BP:inner mitochondrial membrane organization;BP:mitochondrial membrane organization;BP:protein localization to chloroplast;BP:protein insertion into mitochondrial…	------
Os02t0606000-01	pep chromosome:IRGSP-1.0:2:23745236:23748951:1 gene:Os02g0606000 transcript:Os02t0606000-01 gene_biotype:protein_coding transcript_biotype:protein_coding gene_symbol:OsDG2 description:Glycine-rich protein (GRP), Regulation of chloroplast development at early leaf stag	up	yes	CC:cellular_component;CC:integral component of membrane;CC:cellular anatomical entity;CC:intrinsic component of membrane;	------
Os07t0249600-01	pep chromosome:IRGSP-1.0:7:8316332:8321402:1 gene:Os07g0249600 transcript:Os07t0249600-01 gene_biotype:protein_coding transcript_biotype:protein_coding description:Dcp1-like decapping family protein	up	yes	BP:methylguanosine-cap decapping;BP:RNA decapping;BP:nucleic acid metabolic process;BP:nucleic acid phosphodiester bond hydrolysis;BP:cellular nitrogen compound metabolic process;BP:nitrogen compound metabolic process;BP:negative regulation of metabolic process;BP:regulation of biological process;BP:organic cyclic compound metabolic process;BP:organic cyclic compound catabolic process;BP:nucleoba…	RNA degradation
Os01t0969000-01	pep chromosome:IRGSP-1.0:1:42736008:42737917:-1 gene:Os01g0969000 transcript:Os01t0969000-01 gene_biotype:protein_coding transcript_biotype:protein_coding description:Similar to Chloroplast outer	up	yes	CC:plastid;CC:intracellular membrane-bounded organelle;CC:integral component of membrane;CC:cellular_component;CC:intracellular organelle;CC:intrinsic component of membrane;CC:membrane-bounded organelle;CC:organelle;CC:cellular anatomical entity;CC:chloroplast;	------
Os04t0659100-01	pep chromosome:IRGSP-1.0:4:33624428:33631025:-1 gene:Os04g0659100 transcript:Os04t0659100-01 gene_biotype:protein_coding transcript_biotype:protein_coding gene_symbol:OsGLN2 description:Chloroplastic glutamine synthetase, Reassimilation of the ammonia generated by photorespiration, Salt toleranc	up	yes	BP:response to metal ion;BP:small molecule biosynthetic process;BP:carboxylic acid metabolic process;BP:nitrogen compound metabolic process;BP:small molecule metabolic process;BP:glutamine family amino acid metabolic process;BP:organic substance biosynthetic process;BP:cellular amino acid metabolic process;BP:glutamine metabolic process;BP:glutamine biosynthetic process;BP:organic substance metab…	Arginine biosynthesis;Glyoxylate and dicarboxylate metabolism;Alanine, aspartate and glutamate metabolism;Biosynthesis of amino acids;Nitrogen metabolism;Metabolic pathways
Os03t0117100-01	pep chromosome:IRGSP-1.0:3:958133:960101:-1 gene:Os03g0117100 transcript:Os03t0117100-01 gene_biotype:protein_coding transcript_biotype:protein_coding gene_symbol:PEX11-1 description:Peroxisomal protein, Response to salt and low nitrogen stresse	up	yes	BP:peroxisome fission;BP:cellular component organization;BP:regulation of anatomical structure size;BP:biological regulation;BP:cellular component organization or biogenesis;BP:regulation of biological quality;BP:cellular process;BP:biological_process;BP:organelle organization;BP:regulation of peroxisome size;BP:organelle fission;BP:regulation of cellular component size;CC:microbody;CC:intracellu…	------
Os01t0706500-00	pep chromosome:IRGSP-1.0:1:29314194:29316850:1 gene:Os01g0706500 transcript:Os01t0706500-00 gene_biotype:protein_coding transcript_biotype:protein_coding description:Ribosomal protein L28e domain containing protein	up	yes	BP:cellular biosynthetic process;BP:cellular nitrogen compound metabolic process;BP:nitrogen compound metabolic process;BP:cellular macromolecule biosynthetic process;BP:organic substance biosynthetic process;BP:cellular nitrogen compound biosynthetic process;BP:cellular macromolecule metabolic process;BP:peptide biosynthetic process;BP:organic substance metabolic process;BP:amide biosynthetic pr…	Ribosome
Os09t0279400-01	pep chromosome:IRGSP-1.0:9:5866495:5870513:1 gene:Os09g0279400 transcript:Os09t0279400-01 gene_biotype:protein_coding transcript_biotype:protein_coding gene_symbol:OsStr3 description:Rhodanese-like domain containing protein	up	yes	CC:cellular_component;CC:integral component of membrane;CC:cellular anatomical entity;CC:intrinsic component of membrane;	------
Os01t0862200-02	pep chromosome:IRGSP-1.0:1:37315317:37316250:1 gene:Os01g0862200 transcript:Os01t0862200-02 gene_biotype:protein_coding transcript_biotype:protein_coding description:Conserved hypothetical protein	up	yes	------	------
Os06t0116400-01	pep chromosome:IRGSP-1.0:6:908856:910322:-1 gene:Os06g0116400 transcript:Os06t0116400-01 gene_biotype:protein_coding transcript_biotype:protein_coding gene_symbol:ZN description:Nickel/cobalt transporter, high-affinity domain containing protein	up	yes	CC:cellular_component;CC:integral component of membrane;CC:cellular anatomical entity;CC:intrinsic component of membrane;	------
Os12t0207600-00	pep chromosome:IRGSP-1.0:12:5614140:5615573:1 gene:Os12g0207600 transcript:Os12t0207600-00 gene_biotype:protein_coding transcript_biotype:protein_coding description:Similar to ribulose-1,5-bisphosphate carboxylase/oxygenase	up	yes	BP:photosynthesis, dark reaction;BP:organic substance metabolic process;BP:organic substance biosynthetic process;BP:cellular process;BP:biosynthetic process;BP:biological_process;BP:metabolic process;BP:cellular metabolic compound salvage;BP:primary metabolic process;BP:carbohydrate metabolic process;BP:cellular metabolic process;BP:carbohydrate biosynthetic process;BP:photorespiration;BP:reduct…	Carbon fixation in photosynthetic organisms;Glyoxylate and dicarboxylate metabolism;Biosynthesis of secondary metabolites;Carbon metabolism;Metabolic pathways
Os11t0432400-02	pep chromosome:IRGSP-1.0:11:13941673:13945493:1 gene:Os11g0432400 transcript:Os11t0432400-02 gene_biotype:protein_coding transcript_biotype:protein_coding description:Similar to 2-oxoglutarate_malate translocator	up	yes	BP:nitrogen compound transport;BP:cellular process;BP:transmembrane transport;BP:organophosphate ester transport;BP:transport;BP:organic anion transport;BP:localization;BP:anion transport;BP:biological_process;BP:organic substance transport;BP:establishment of localization;BP:ion transport;CC:integral component of membrane;CC:cellular_component;CC:intrinsic component of membrane;CC:cellular anato…	------
Os03t0128800-01	pep chromosome:IRGSP-1.0:3:1630177:1631745:-1 gene:Os03g0128800 transcript:Os03t0128800-01 gene_biotype:protein_coding transcript_biotype:protein_coding description:Conserved hypothetical protein	up	yes	------	------
Os10t0461100-01	pep chromosome:IRGSP-1.0:10:16961640:16976831:-1 gene:Os10g0461100 transcript:Os10t0461100-01 gene_biotype:protein_coding transcript_biotype:protein_coding description:Similar to Keratin, type	up	yes	BP:cellular component assembly;BP:photosystem I assembly;BP:cellular component organization;BP:macromolecular complex assembly;BP:macromolecular complex subunit organization;BP:cellular component organization or biogenesis;BP:cellular process;BP:biological_process;BP:metabolic process;BP:photosynthesis;BP:cellular metabolic process;CC:plastid thylakoid membrane;CC:photosynthetic membrane;CC:extri…	Photosynthesis;Metabolic pathways
Os11t0171300-01	pep chromosome:IRGSP-1.0:11:3488768:3491609:-1 gene:Os11g0171300 transcript:Os11t0171300-01 gene_biotype:protein_coding transcript_biotype:protein_coding gene_symbol:Aldo description:Fructose-bisphosphate aldolase, chloroplast precursor (EC 4.1.2.13) (ALDP)	up	yes	BP:ribonucleoside diphosphate metabolic process;BP:carbohydrate catabolic process;BP:small molecule biosynthetic process;BP:purine nucleoside triphosphate metabolic process;BP:carboxylic acid metabolic process;BP:cellular nitrogen compound metabolic process;BP:nitrogen compound metabolic process;BP:purine-containing compound metabolic process;BP:cellular aromatic compound metabolic process;BP:pur…	Pentose phosphate pathway;Biosynthesis of amino acids;Glycolysis / Gluconeogenesis;Carbon fixation in photosynthetic organisms;Carbon metabolism;Fructose and mannose metabolism;Biosynthesis of secondary metabolites;Metabolic pathways
Os04t0551700-01	pep chromosome:IRGSP-1.0:4:27633216:27637876:-1 gene:Os04g0551700 transcript:Os04t0551700-01 gene_biotype:protein_coding transcript_biotype:protein_coding description:PAP fibrillin family protein	up	yes	------	------
Os12t0274700-02	pep chromosome:IRGSP-1.0:12:10080508:10081440:-1 gene:Os12g0274700 transcript:Os12t0274700-02 gene_biotype:protein_coding transcript_biotype:protein_coding gene_symbol:RBCS description:Similar to Petunia ribulose	up	yes	BP:organic substance biosynthetic process;BP:photosynthesis, dark reaction;BP:organic substance metabolic process;BP:reductive pentose-phosphate cycle;BP:cellular process;BP:biosynthetic process;BP:biological_process;BP:metabolic process;BP:cellular metabolic compound salvage;BP:primary metabolic process;BP:carbohydrate metabolic process;BP:cellular metabolic process;BP:carbohydrate biosynthetic …	Carbon fixation in photosynthetic organisms;Glyoxylate and dicarboxylate metabolism;Biosynthesis of secondary metabolites;Carbon metabolism;Metabolic pathways
Os09t0508300-01	pep chromosome:IRGSP-1.0:9:19702041:19706618:-1 gene:Os09g0508300 transcript:Os09t0508300-01 gene_biotype:protein_coding transcript_biotype:protein_coding description:Zinc finger, DHHC-type domain containing protein	up	yes	BP:protein localization;BP:protein targeting to membrane;BP:nitrogen compound metabolic process;BP:cellular localization;BP:peptidyl-L-cysteine S-palmitoylation;BP:peptidyl-S-diacylglycerol-L-cysteine biosynthetic process from peptidyl-cysteine;BP:peptidyl-cysteine modification;BP:cellular macromolecule localization;BP:peptidyl-amino acid modification;BP:nitrogen compound transport;BP:organic sub…	------
Os07t0691200-01	pep chromosome:IRGSP-1.0:7:29392447:29401811:1 gene:Os07g0691200 transcript:Os07t0691200-01 gene_biotype:protein_coding transcript_biotype:protein_coding description:Similar to D-alanine--D-alanine ligase	up	yes	BP:regulation of cell morphogenesis;BP:regulation of anatomical structure morphogenesis;BP:biological_process;BP:regulation of biological process;BP:cellular component organization or biogenesis;BP:cellular component organization;BP:cell wall organization or biogenesis;BP:cell wall organization;BP:biological regulation;BP:regulation of developmental process;BP:cellular process;BP:regulation of ce…	------
Os01t0681000-01	pep chromosome:IRGSP-1.0:1:28033034:28051826:-1 gene:Os01g0681000 transcript:Os01t0681000-01 gene_biotype:protein_coding transcript_biotype:protein_coding description:Uncharacterised protein family UPF0089 domain containing protein	up	yes	BP:acylglycerol metabolic process;BP:neutral lipid metabolic process;BP:cellular biosynthetic process;BP:cellular lipid metabolic process;BP:glycerolipid biosynthetic process;BP:triglyceride metabolic process;BP:organic substance metabolic process;BP:acylglycerol biosynthetic process;BP:lipid metabolic process;BP:organic substance biosynthetic process;BP:cellular process;BP:biosynthetic process;B…	------
Os05t0490900-01	pep chromosome:IRGSP-1.0:5:24127396:24128452:-1 gene:Os05g0490900 transcript:Os05t0490900-01 gene_biotype:protein_coding transcript_biotype:protein_coding description:Conserved hypothetical protein	up	yes	CC:cellular_component;CC:integral component of membrane;CC:cellular anatomical entity;CC:intrinsic component of membrane;	------
Os05t0323100-01	pep chromosome:IRGSP-1.0:5:14997859:15000768:1 gene:Os05g0323100 transcript:Os05t0323100-01 gene_biotype:protein_coding transcript_biotype:protein_coding gene_symbol:OsStr17 description:Rhodanese-like domain containing protein	up	yes	------	------
Os10t0170200-01	pep chromosome:IRGSP-1.0:10:4832054:4835031:1 gene:Os10g0170200 transcript:Os10t0170200-01 gene_biotype:protein_coding transcript_biotype:protein_coding description:Similar to 40S ribosomal	up	yes	BP:cellular biosynthetic process;BP:cellular macromolecule biosynthetic process;BP:organic substance biosynthetic process;BP:cellular nitrogen compound biosynthetic process;BP:cellular macromolecule metabolic process;BP:peptide biosynthetic process;BP:organic substance metabolic process;BP:organonitrogen compound biosynthetic process;BP:amide biosynthetic process;BP:cellular process;BP:biosynthet…	Ribosome
Os06t0472000-01	pep chromosome:IRGSP-1.0:6:15718546:15721230:-1 gene:Os06g0472000 transcript:Os06t0472000-01 gene_biotype:protein_coding transcript_biotype:protein_coding gene_symbol:OsMSRB1 description:Methionine sulphoxide reductase B domain containing protein	up	yes	BP:nitrogen compound metabolic process;BP:organic substance metabolic process;BP:response to stress;BP:biological_process;BP:metabolic process;BP:response to oxidative stress;BP:primary metabolic process;BP:organonitrogen compound metabolic process;BP:protein metabolic process;BP:response to stimulus;BP:macromolecule metabolic process;BP:protein repair;CC:intracellular organelle;CC:membrane-bound…	------
Os05t0200280-01	pep chromosome:IRGSP-1.0:5:6255334:6257922:-1 gene:Os05g0200280 transcript:Os05t0200280-01 gene_biotype:protein_coding transcript_biotype:protein_coding description:Similar to prenylated rab	up	yes	BP:transport;BP:localization;BP:biological_process;BP:establishment of localization;BP:vesicle-mediated transport;CC:Golgi apparatus;CC:intracellular membrane-bounded organelle;CC:integral component of membrane;CC:cellular_component;CC:intracellular organelle;CC:intrinsic component of membrane;CC:endoplasmic reticulum;CC:membrane-bounded organelle;CC:organelle;CC:cellular anatomical entity;	------
Os08t0553800-01	pep chromosome:IRGSP-1.0:8:27697567:27700281:-1 gene:Os08g0553800 transcript:Os08t0553800-01 gene_biotype:protein_coding transcript_biotype:protein_coding description:NAD(P)-binding domain containing protein	up	yes	------	Porphyrin metabolism;Biosynthesis of secondary metabolites;Metabolic pathways
cds-CAA34014.1	pep chromosome:IRGSP-1.0:Pt:9909:11330:1 gene:gene-psbC transcript:transcript-psbC gene_biotype:protein_coding transcript_biotype:protein_coding	up	yes	BP:generation of precursor metabolites and energy;BP:electron transport chain;BP:photosynthetic electron transport in photosystem II;BP:cellular process;BP:biological_process;BP:metabolic process;BP:photosynthetic electron transport chain;BP:cellular metabolic process;CC:plastid thylakoid membrane;CC:photosynthetic membrane;CC:intracellular organelle;CC:plastid membrane;CC:membrane-bounded organe…	Photosynthesis;Metabolic pathways
Os03t0856500-02	pep chromosome:IRGSP-1.0:3:36132488:36134532:1 gene:Os03g0856500 transcript:Os03t0856500-02 gene_biotype:protein_coding transcript_biotype:protein_coding description:Similar to Plastid-specific 30S	up	yes	BP:negative regulation of translational elongation;BP:regulation of primary metabolic process;BP:regulation of metabolic process;BP:negative regulation of cellular biosynthetic process;BP:regulation of cellular macromolecule biosynthetic process;BP:negative regulation of cellular metabolic process;BP:regulation of cellular metabolic process;BP:negative regulation of gene expression;BP:negative re…	------
Os08t0200300-02	pep chromosome:IRGSP-1.0:8:5806463:5808326:-1 gene:Os08g0200300 transcript:Os08t0200300-02 gene_biotype:protein_coding transcript_biotype:protein_coding gene_symbol:OsPsbR3 description:Similar to Photosystem II	up	yes	BP:cellular process;BP:cellular metabolic process;BP:metabolic process;BP:photosynthesis;BP:biological_process;CC:chloroplast thylakoid membrane;CC:macromolecular complex;CC:organelle membrane;CC:plastid thylakoid membrane;CC:photosystem II oxygen evolving complex;CC:photosynthetic membrane;CC:membrane;CC:oxidoreductase complex;CC:cellular_component;CC:membrane protein complex;CC:plastid membrane…	Photosynthesis;Metabolic pathways
Os07t0647300-01	pep chromosome:IRGSP-1.0:7:27029418:27035264:-1 gene:Os07g0647300 transcript:Os07t0647300-01 gene_biotype:protein_coding transcript_biotype:protein_coding description:Conserved hypothetical protein	up	yes	CC:integral component of membrane;CC:cellular_component;CC:cellular anatomical entity;CC:intrinsic component of membrane;MF:cation binding;MF:monooxygenase activity;MF:heme binding;MF:transition metal ion binding;MF:tetrapyrrole binding;MF:organic cyclic compound binding;MF:oxidoreductase activity, acting on paired donors, with incorporation or reduction of molecular oxygen;MF:ion binding;MF:cata…	------
Os03t0773800-03	pep chromosome:IRGSP-1.0:3:32086041:32089490:-1 gene:Os03g0773800 transcript:Os03t0773800-03 gene_biotype:protein_coding transcript_biotype:protein_coding description:Similar to Malate dehydrogenase,	up	yes	BP:carboxylic acid metabolic process;BP:tricarboxylic acid cycle;BP:small molecule metabolic process;BP:organic substance metabolic process;BP:organic acid metabolic process;BP:dicarboxylic acid metabolic process;BP:cellular process;BP:biological_process;BP:metabolic process;BP:oxoacid metabolic process;BP:primary metabolic process;BP:cellular metabolic process;BP:malate metabolic process;CC:cyto…	Glyoxylate and dicarboxylate metabolism;Citrate cycl;Pyruvate metabolism;Carbon fixation in photosynthetic organisms;Carbon metabolism;Biosynthesis of secondary metabolites;Metabolic pathways;Cysteine and methionine metabolism
Os05t0541900-01	pep chromosome:IRGSP-1.0:5:26902013:26905007:-1 gene:Os05g0541900 transcript:Os05t0541900-01 gene_biotype:protein_coding transcript_biotype:protein_coding description:Similar to 60S ribosomal	up	yes	BP:cellular biosynthetic process;BP:cellular nitrogen compound metabolic process;BP:nitrogen compound metabolic process;BP:cellular macromolecule biosynthetic process;BP:organic substance biosynthetic process;BP:cellular nitrogen compound biosynthetic process;BP:cellular macromolecule metabolic process;BP:peptide biosynthetic process;BP:organic substance metabolic process;BP:amide biosynthetic pr…	Ribosome
Os02t0257300-00	pep chromosome:IRGSP-1.0:2:8873101:8875996:1 gene:Os02g0257300 transcript:Os02t0257300-00 gene_biotype:protein_coding transcript_biotype:protein_coding gene_symbol:OsStr12 description:Rhodanese-like domain containing protein	up	yes	CC:macromolecular complex;CC:chloroplast thylakoid membrane protein complex;CC:integral component of membrane;CC:cellular_component;CC:membrane protein complex;CC:cellular anatomical entity;CC:intrinsic component of membrane;	------
cds-CAA33993.1	pep chromosome:IRGSP-1.0:Pt:34210:35733:1 gene:gene-atpA transcript:transcript-atpA gene_biotype:protein_coding transcript_biotype:protein_coding	up	yes	BP:nucleotide biosynthetic process;BP:small molecule metabolic process;BP:organic cyclic compound biosynthetic process;BP:organic cyclic compound metabolic process;BP:ribonucleoside triphosphate metabolic process;BP:purine ribonucleoside triphosphate biosynthetic process;BP:purine ribonucleoside triphosphate metabolic process;BP:ribonucleoside triphosphate biosynthetic process;BP:ATP metabolic pr…	Oxidative phosphorylation;Phagosome;Photosynthesis;Metabolic pathways
Os04t0623800-01	pep chromosome:IRGSP-1.0:4:31700976:31703574:1 gene:Os04g0623800 transcript:Os04t0623800-01 gene_biotype:protein_coding transcript_biotype:protein_coding gene_symbol:Amt description:Similar to Aminomethyltransferase, mitochondrial	up	yes	BP:glycine catabolic process;BP:carboxylic acid metabolic process;BP:cellular amino acid catabolic process;BP:nitrogen compound metabolic process;BP:small molecule metabolic process;BP:small molecule catabolic process;BP:serine family amino acid metabolic process;BP:organic substance catabolic process;BP:glycine metabolic process;BP:glycine decarboxylation via glycine cleavage system;BP:cellular …	Glyoxylate and dicarboxylate metabolism;Carbon metabolism;Biosynthesis of secondary metabolites;One carbon pool by folate;Metabolic pathways;Glycine, serine and threonine metabolism
Os07t0461600-01	pep chromosome:IRGSP-1.0:7:16198758:16205951:-1 gene:Os07g0461600 transcript:Os07t0461600-01 gene_biotype:protein_coding transcript_biotype:protein_coding description:Hypothetical conserved gene	up	yes	CC:ATPase complex;CC:SWI/SNF superfamily-type complex;CC:cellular_component;CC:Ino80 complex;CC:INO80-type complex;CC:macromolecular complex;CC:catalytic complex;	------
Os03t0695500-01	pep chromosome:IRGSP-1.0:3:27854761:27858498:1 gene:Os03g0695500 transcript:Os03t0695500-01 gene_biotype:protein_coding transcript_biotype:protein_coding description:Similar to predicted protein	up	yes	BP:response to radiation;BP:photosynthetic acclimation;BP:biological_process;BP:response to light intensity;BP:response to abiotic stimulus;BP:response to light stimulus;BP:response to stimulus;CC:plastid thylakoid membrane;CC:photosynthetic membrane;CC:envelope;CC:intracellular organelle;CC:plastid membrane;CC:membrane-bounded organelle;CC:intrinsic component of membrane;CC:chloroplast thylakoid…	------
Os01t0924000-01	pep chromosome:IRGSP-1.0:1:40453863:40455489:1 gene:Os01g0924000 transcript:Os01t0924000-01 gene_biotype:protein_coding transcript_biotype:protein_coding description:Similar to Chloroplast 50S	up	yes	BP:cellular biosynthetic process;BP:cellular nitrogen compound metabolic process;BP:nitrogen compound metabolic process;BP:cellular macromolecule biosynthetic process;BP:organic substance biosynthetic process;BP:cellular nitrogen compound biosynthetic process;BP:cellular macromolecule metabolic process;BP:peptide biosynthetic process;BP:organic substance metabolic process;BP:amide biosynthetic pr…	Ribosome
Os03t0315800-01	pep chromosome:IRGSP-1.0:3:11351502:11355720:-1 gene:Os03g0315800 transcript:Os03t0315800-01 gene_biotype:protein_coding transcript_biotype:protein_coding description:Similar to 30S ribosomal	up	yes	BP:cellular biosynthetic process;BP:cellular nitrogen compound metabolic process;BP:nitrogen compound metabolic process;BP:cellular macromolecule biosynthetic process;BP:organic substance biosynthetic process;BP:cellular nitrogen compound biosynthetic process;BP:cellular macromolecule metabolic process;BP:peptide biosynthetic process;BP:organic substance metabolic process;BP:amide biosynthetic pr…	Ribosome
Os03t0322600-01	pep chromosome:IRGSP-1.0:3:11677890:11680129:1 gene:Os03g0322600 transcript:Os03t0322600-01 gene_biotype:protein_coding transcript_biotype:protein_coding description:Conserved hypothetical protein	up	yes	CC:cellular_component;CC:integral component of membrane;CC:cellular anatomical entity;CC:intrinsic component of membrane;	------
Os06t0107100-02	pep chromosome:IRGSP-1.0:6:454886:457220:1 gene:Os06g0107100 transcript:Os06t0107100-02 gene_biotype:protein_coding transcript_biotype:protein_coding description:Protein of unknown function DUF819 family protein	up	yes	CC:cellular_component;CC:integral component of membrane;CC:cellular anatomical entity;CC:intrinsic component of membrane;	------
Os02t0194200-01	pep chromosome:IRGSP-1.0:2:5250033:5253692:1 gene:Os02g0194200 transcript:Os02t0194200-01 gene_biotype:protein_coding transcript_biotype:protein_coding gene_symbol:OsC3H14 description:K Homology, type 1, subgroup domain containing protein	up	yes	BP:regulation of metabolic process;BP:regulation of biological process;BP:biological regulation;BP:regulation of gene expression;BP:regulation of macromolecule metabolic process;BP:biological_process;CC:organelle;CC:intracellular organelle;CC:membrane-bounded organelle;CC:cytoplasm;CC:nucleus;CC:cellular anatomical entity;CC:intracellular membrane-bounded organelle;CC:cellular_component;MF:molecu…	------
Os05t0344200-01	pep chromosome:IRGSP-1.0:5:16178796:16179674:-1 gene:Os05g0344200 transcript:Os05t0344200-01 gene_biotype:protein_coding transcript_biotype:protein_coding description:Conserved hypothetical protein	up	yes	------	------
Os05t0533100-01	pep chromosome:IRGSP-1.0:5:26464157:26467196:1 gene:Os05g0533100 transcript:Os05t0533100-01 gene_biotype:protein_coding transcript_biotype:protein_coding description:Similar to plasminogen activator	up	yes	CC:cytoplasm;CC:intracellular membrane-bounded organelle;CC:nucleus;CC:cellular_component;CC:intracellular organelle;CC:membrane-bounded organelle;CC:organelle;CC:cellular anatomical entity;MF:organic cyclic compound binding;MF:heterocyclic compound binding;MF:molecular_function;MF:RNA binding;MF:nucleic acid binding;MF:binding;	------
Os11t0215100-01	pep chromosome:IRGSP-1.0:11:5996508:5997392:1 gene:Os11g0215100 transcript:Os11t0215100-01 gene_biotype:protein_coding transcript_biotype:protein_coding description:Plant disease resistance response protein family protein	up	yes	BP:cellular biosynthetic process;BP:organic cyclic compound biosynthetic process;BP:phenylpropanoid biosynthetic process;BP:organic cyclic compound metabolic process;BP:organic substance biosynthetic process;BP:secondary metabolite biosynthetic process;BP:phenylpropanoid metabolic process;BP:organic substance metabolic process;BP:secondary metabolic process;BP:cellular process;BP:cellular aromati…	------
Os02t0822600-01	pep chromosome:IRGSP-1.0:2:35320487:35322965:-1 gene:Os02g0822600 transcript:Os02t0822600-01 gene_biotype:protein_coding transcript_biotype:protein_coding description:Similar to 50S ribosomal	up	yes	BP:cellular macromolecule biosynthetic process;BP:cellular biosynthetic process;BP:macromolecule metabolic process;BP:organic substance biosynthetic process;BP:cellular nitrogen compound biosynthetic process;BP:cellular macromolecule metabolic process;BP:cellular amide metabolic process;BP:peptide biosynthetic process;BP:organic substance metabolic process;BP:organonitrogen compound biosynthetic …	Ribosome
Os02t0280500-01	pep chromosome:IRGSP-1.0:2:10378457:10379197:-1 gene:Os02g0280500 transcript:Os02t0280500-01 gene_biotype:protein_coding transcript_biotype:protein_coding gene_symbol:OsGLYI2 description:Similar to Glyoxalase I	up	yes	BP:carboxylic acid metabolic process;BP:cellular catabolic process;BP:small molecule catabolic process;BP:methylglyoxal metabolic process;BP:organic substance catabolic process;BP:organic substance metabolic process;BP:aldehyde catabolic process;BP:methylglyoxal catabolic process to lactate;BP:cellular process;BP:monocarboxylic acid metabolic process;BP:methylglyoxal catabolic process;BP:metaboli…	Pyruvate metabolism;Metabolic pathways
Os08t0167500-02	pep chromosome:IRGSP-1.0:8:3949084:3951132:1 gene:Os08g0167500 transcript:Os08t0167500-02 gene_biotype:protein_coding transcript_biotype:protein_coding gene_symbol:OsCRR6 description:Protein of unknown function DUF1817 domain containing protein	up	yes	BP:cellular component assembly;BP:macromolecular complex subunit organization;BP:NA;BP:cellular process;BP:cellular component organization;BP:macromolecular complex assembly;BP:biological_process;BP:cellular component organization or biogenesis;CC:cellular_component;CC:intracellular membrane-bounded organelle;CC:intracellular organelle;CC:plastid;CC:cellular anatomical entity;CC:membrane-bounded …	------
Os01t0639900-01	pep chromosome:IRGSP-1.0:1:25696671:25705077:1 gene:Os01g0639900 transcript:Os01t0639900-01 gene_biotype:protein_coding transcript_biotype:protein_coding gene_symbol:BETACA1 description:beta-carbonic anhydrase (EC:4.2.1.1), Carbon assimilation, CO<sub>2</sub>-mediated stomatal pore respons	up	yes	BP:response to extracellular stimulus;BP:response to external stimulus;BP:response to stimulus;BP:response to nutrient levels;BP:carbon utilization;BP:biological_process;MF:cation binding;MF:metal ion binding;MF:transition metal ion binding;MF:carbon-oxygen lyase activity;MF:lyase activity;MF:ion binding;MF:catalytic activity;MF:zinc ion binding;MF:molecular_function;MF:carbonate dehydratase acti…	Nitrogen metabolism;Metabolic pathways
Os04t0691600-02	pep chromosome:IRGSP-1.0:4:35381589:35382214:1 gene:Os04g0691600 transcript:Os04t0691600-02 gene_biotype:protein_coding transcript_biotype:protein_coding description:Similar to 30S ribosomal	up	yes	BP:cellular macromolecule biosynthetic process;BP:cellular biosynthetic process;BP:macromolecule metabolic process;BP:cellular component organization or biogenesis;BP:plastid organization;BP:organic substance biosynthetic process;BP:cellular nitrogen compound biosynthetic process;BP:cellular macromolecule metabolic process;BP:cellular amide metabolic process;BP:peptide biosynthetic process;BP:org…	Ribosome
Os02t0596000-01	pep chromosome:IRGSP-1.0:2:23126927:23129898:-1 gene:Os02g0596000 transcript:Os02t0596000-01 gene_biotype:protein_coding transcript_biotype:protein_coding gene_symbol:OsStr1 description:Rhodanese-like domain containing protein	up	yes	------	------
Os05t0291700-02	pep chromosome:IRGSP-1.0:5:12833493:12839337:-1 gene:Os05g0291700 transcript:Os05t0291700-02 gene_biotype:protein_coding transcript_biotype:protein_coding description:Similar to PTAC16 (PLASTID	up	yes	BP:circadian rhythm;BP:rhythmic process;BP:biological_process;CC:chloroplast thylakoid membrane;CC:organelle membrane;CC:intracellular non-membrane-bounded organelle;CC:plastid thylakoid membrane;CC:photosynthetic membrane;CC:membrane;CC:stromal side of plastid thylakoid membrane;CC:organelle;CC:cellular_component;CC:intracellular organelle;CC:non-membrane-bounded organelle;CC:plastid membrane;CC…	------
Os03t0253500-00	pep chromosome:IRGSP-1.0:3:8101572:8102858:-1 gene:Os03g0253500 transcript:Os03t0253500-00 gene_biotype:protein_coding transcript_biotype:protein_coding description:D111/G-patch domain containing protein	up	yes	BP:cellular metabolic process;BP:nucleic acid metabolic process;BP:nitrogen compound metabolic process;BP:organic cyclic compound metabolic process;BP:nucleobase-containing compound metabolic process;BP:organic substance metabolic process;BP:RNA splicing;BP:mRNA metabolic process;BP:cellular process;BP:cellular aromatic compound metabolic process;BP:RNA splicing, via transesterification reactions…	------
Os04t0665700-01	pep chromosome:IRGSP-1.0:4:33982975:33986219:1 gene:Os04g0665700 transcript:Os04t0665700-01 gene_biotype:protein_coding transcript_biotype:protein_coding gene_symbol:OsC3H31 description:K Homology, type 1, subgroup domain containing protein	up	yes	BP:regulation of metabolic process;BP:regulation of biological process;BP:biological regulation;BP:regulation of gene expression;BP:regulation of macromolecule metabolic process;BP:biological_process;CC:organelle;CC:intracellular organelle;CC:membrane-bounded organelle;CC:cytoplasm;CC:nucleus;CC:cellular anatomical entity;CC:intracellular membrane-bounded organelle;CC:cellular_component;MF:molecu…	------
Os05t0419000-01	pep chromosome:IRGSP-1.0:5:20536382:20539797:-1 gene:Os05g0419000 transcript:Os05t0419000-01 gene_biotype:protein_coding transcript_biotype:protein_coding description:Alpha/beta hydrolase family protein	up	yes	BP:porphyrin-containing compound metabolic process;BP:nitrogen compound metabolic process;BP:organic cyclic compound metabolic process;BP:chlorophyll metabolic process;BP:organic substance metabolic process;BP:tetrapyrrole metabolic process;BP:cellular process;BP:cellular aromatic compound metabolic process;BP:biological_process;BP:metabolic process;BP:heterocycle metabolic process;BP:organonitro…	------
Os11t0242800-01	pep chromosome:IRGSP-1.0:11:7659701:7662180:1 gene:Os11g0242800 transcript:Os11t0242800-01 gene_biotype:protein_coding transcript_biotype:protein_coding gene_symbol:ASCAB9-A description:Similar to ASCAB9-A (ASCAB9-B)	up	yes	BP:response to radiation;BP:generation of precursor metabolites and energy;BP:cellular process;BP:photosynthesis, light harvesting in photosystem I;BP:biological_process;BP:metabolic process;BP:photosynthesis, light harvesting;BP:response to abiotic stimulus;BP:response to light stimulus;BP:response to stimulus;BP:cellular metabolic process;CC:plastid thylakoid membrane;CC:photosynthetic membrane…	Photosynthesis - antenna proteins;Metabolic pathways
Os03t0200000-00	pep chromosome:IRGSP-1.0:3:5253519:5254758:1 gene:Os03g0200000 transcript:Os03t0200000-00 gene_biotype:protein_coding transcript_biotype:protein_coding description:Similar to Haemolysin-III related	up	yes	BP:response to endogenous stimulus;BP:response to oxygen-containing compound;BP:response to sucrose;BP:response to carbohydrate;BP:response to disaccharide;BP:response to hormone;BP:response to stimulus;BP:biological_process;BP:response to chemical;BP:response to organic substance;CC:integral component of membrane;CC:cellular_component;CC:cellular anatomical entity;CC:intrinsic component of membr…	------
Os07t0608100-01	pep chromosome:IRGSP-1.0:7:24993921:24996378:1 gene:Os07g0608100 transcript:Os07t0608100-01 gene_biotype:protein_coding transcript_biotype:protein_coding description:Conserved hypothetical protein	up	yes	------	------
Os05t0500450-00	pep chromosome:IRGSP-1.0:5:24626358:24626852:-1 gene:Os05g0500450 transcript:Os05t0500450-00 gene_biotype:protein_coding transcript_biotype:protein_coding description:Similar to allyl alcohol	up	yes	------	------
Os04t0658300-01	pep chromosome:IRGSP-1.0:4:33575152:33579653:-1 gene:Os04g0658300 transcript:Os04t0658300-01 gene_biotype:protein_coding transcript_biotype:protein_coding description:Similar to Ribulose bisphosphate	up	yes	CC:plastid stroma;CC:chloroplast stroma;CC:cellular anatomical entity;CC:cellular_component;MF:purine ribonucleoside triphosphate binding;MF:molecular_function;MF:binding;MF:ATPase activity;MF:ion binding;MF:heterocyclic compound binding;MF:nucleoside phosphate binding;MF:anion binding;MF:nucleotide binding;MF:purine nucleotide binding;MF:hydrolase activity;MF:nucleoside-triphosphatase activity;M…	------
Os01t0866400-01	pep chromosome:IRGSP-1.0:1:37519585:37522414:1 gene:Os01g0866400 transcript:Os01t0866400-01 gene_biotype:protein_coding transcript_biotype:protein_coding gene_symbol:FR description:Similar to Fructose-1,6-bisphosphatase (EC	up	yes	BP:primary metabolic process;BP:biological_process;BP:metabolic process;BP:carbohydrate metabolic process;BP:organic substance metabolic process;CC:cytoplasm;CC:cellular_component;CC:cellular anatomical entity;MF:phosphoric ester hydrolase activity;MF:fructose 1,6-bisphosphate 1-phosphatase activity;MF:phosphatase activity;MF:hydrolase activity;MF:carbohydrate phosphatase activity;MF:sugar-phosph…	Pentose phosphate pathway;Glycolysis / Gluconeogenesis;Carbon fixation in photosynthetic organisms;Carbon metabolism;Fructose and mannose metabolism;Biosynthesis of secondary metabolites;Metabolic pathways
Os02t0103800-03	pep chromosome:IRGSP-1.0:2:183661:185222:-1 gene:Os02g0103800 transcript:Os02t0103800-03 gene_biotype:protein_coding transcript_biotype:protein_coding gene_symbol:OsLFNR1 description:Leaf-type ferredoxin-NADP+-oxidoreductase, Regulation of electron partitioning in the chloroplas	up	yes	BP:photosynthesis;BP:cellular process;BP:biological_process;BP:metabolic process;BP:cellular metabolic process;CC:organelle;CC:intracellular organelle;CC:membrane-bounded organelle;CC:organelle subcompartment;CC:organelle membrane;CC:plastid stroma;CC:chloroplast thylakoid membrane protein complex;CC:chloroplast stroma;CC:membrane;CC:cellular anatomical entity;CC:plastid;CC:chloroplast;CC:macromo…	Photosynthesis;Metabolic pathways
Os03t0795900-01	pep chromosome:IRGSP-1.0:3:33105843:33109034:1 gene:Os03g0795900 transcript:Os03t0795900-01 gene_biotype:protein_coding transcript_biotype:protein_coding gene_symbol:HSFA2E description:Heat stress transcriptioon factor, High-temperature stress tolerance, Tolerance to environmental stresse	up	yes	BP:regulation of primary metabolic process;BP:regulation of metabolic process;BP:regulation of cellular biosynthetic process;BP:cellular response to heat;BP:regulation of RNA biosynthetic process;BP:regulation of cellular metabolic process;BP:cellular response to stimulus;BP:regulation of biological process;BP:regulation of nucleobase-containing compound metabolic process;BP:regulation of macromo…	Cysteine and methionine metabolism;Metabolic pathways
Os10t0516100-02	pep chromosome:IRGSP-1.0:10:19894793:19896761:1 gene:Os10g0516100 transcript:Os10t0516100-02 gene_biotype:protein_coding transcript_biotype:protein_coding gene_symbol:OsGDCH description:H subunit of glycine decarboxylase complex (GDC), Photorespiratio	up	yes	BP:glycine catabolic process;BP:carboxylic acid metabolic process;BP:cellular amino acid catabolic process;BP:nitrogen compound metabolic process;BP:small molecule metabolic process;BP:small molecule catabolic process;BP:serine family amino acid metabolic process;BP:protein maturation;BP:organic substance catabolic process;BP:glycine metabolic process;BP:glycine decarboxylation via glycine cleava…	Biosynthesis of secondary metabolites;Glyoxylate and dicarboxylate metabolism;Carbon metabolism;Glycine, serine and threonine metabolism;Metabolic pathways
Os02t0814800-01	pep chromosome:IRGSP-1.0:2:34913714:34915475:1 gene:Os02g0814800 transcript:Os02t0814800-01 gene_biotype:protein_coding transcript_biotype:protein_coding description:Glutathione S-transferase, C-terminal-like domain containing protein	up	yes	BP:response to stimulus;BP:biological_process;BP:response to chemical;CC:cytoplasm;CC:cellular_component;CC:cellular anatomical entity;MF:molecular_function;MF:glutathione transferase activity;MF:catalytic activity;MF:transferase activity, transferring alkyl or ary;MF:transferase activity;	------
Os06t0647100-01	pep chromosome:IRGSP-1.0:6:26442731:26444814:1 gene:Os06g0647100 transcript:Os06t0647100-01 gene_biotype:protein_coding transcript_biotype:protein_coding description:Similar to 50S ribosomal	up	yes	BP:cellular biosynthetic process;BP:cellular nitrogen compound metabolic process;BP:nitrogen compound metabolic process;BP:cellular macromolecule biosynthetic process;BP:organic substance biosynthetic process;BP:cellular nitrogen compound biosynthetic process;BP:cellular macromolecule metabolic process;BP:peptide biosynthetic process;BP:organic substance metabolic process;BP:amide biosynthetic pr…	Ribosome
Os11t0153800-01	pep chromosome:IRGSP-1.0:11:2522193:2528113:1 gene:Os11g0153800 transcript:Os11t0153800-01 gene_biotype:protein_coding transcript_biotype:protein_coding gene_symbol:RPS25 description:Similar to Ribosomal protein	up	yes	CC:cellular_component;CC:macromolecular complex;CC:ribosome;CC:intracellular non-membrane-bounded organelle;CC:ribonucleoprotein complex;CC:small ribosomal subunit;CC:intracellular organelle;CC:non-membrane-bounded organelle;CC:ribosomal subunit;CC:organelle;CC:cellular anatomical entity;CC:cytosolic small ribosomal subunit;MF:structural molecule activity;MF:structural constituent of ribosome;MF:…	Ribosome
Os10t0573700-02	pep chromosome:IRGSP-1.0:10:22774961:22777267:-1 gene:Os10g0573700 transcript:Os10t0573700-02 gene_biotype:protein_coding transcript_biotype:protein_coding description:Similar to Mitochondrial carnitine/acylcarnitine	up	yes	BP:L-ornithine transmembrane transport;BP:amino acid transport;BP:anion transport;BP:cellular process;BP:organic acid transport;BP:transmembrane transport;BP:nitrogen compound transport;BP:mitochondrial transmembrane transport;BP:organic substance transport;BP:L-alpha-amino acid transmembrane transport;BP:transport;BP:ion transport;BP:organic anion transport;BP:ornithine transport;BP:anion transm…	------
Os11t0687800-01	pep chromosome:IRGSP-1.0:11:27884593:27890936:1 gene:Os11g0687800 transcript:Os11t0687800-01 gene_biotype:protein_coding transcript_biotype:protein_coding description:NB-ARC domain containing protein	up	yes	BP:response to external biotic stimulus;BP:interspecies interaction between organisms;BP:response to stress;BP:biological_process;BP:response to other organism;BP:defense response;BP:response to biotic stimulus;BP:response to external stimulus;BP:response to stimulus;MF:molecular_function;MF:binding;MF:ion binding;MF:heterocyclic compound binding;MF:nucleoside phosphate binding;MF:anion binding;M…	------
Os12t0405200-01	pep chromosome:IRGSP-1.0:12:12204465:12207672:1 gene:Os12g0405200 transcript:Os12t0405200-01 gene_biotype:protein_coding transcript_biotype:protein_coding description:Similar to Conserved NnrU/NnuR	up	yes	BP:terpene biosynthetic process;BP:cellular biosynthetic process;BP:terpene metabolic process;BP:organic substance metabolic process;BP:lipid metabolic process;BP:carotene biosynthetic process;BP:organic substance biosynthetic process;BP:isoprenoid metabolic process;BP:cellular process;BP:biosynthetic process;BP:biological_process;BP:metabolic process;BP:cellular lipid metabolic process;BP:lipid …	Biosynthesis of secondary metabolites;Carotenoid biosynthesis;Metabolic pathways
Os02t0225000-01	pep chromosome:IRGSP-1.0:2:7018719:7024190:1 gene:Os02g0225000 transcript:Os02t0225000-01 gene_biotype:protein_coding transcript_biotype:protein_coding description:Similar to cDNA clone:001-044-E12,	up	yes	BP:nucleobase-containing compound transport;BP:transport;BP:anion transport;BP:organic substance transport;BP:nucleotide transport;BP:organic anion transport;BP:transmembrane transport;BP:nitrogen compound transport;BP:organophosphate ester transport;BP:ion transport;BP:biological_process;BP:cellular process;BP:establishment of localization;BP:localization;CC:integral component of membrane;CC:cel…	Peroxisome
Os03t0831900-01	pep chromosome:IRGSP-1.0:3:34941643:34944635:1 gene:Os03g0831900 transcript:Os03t0831900-01 gene_biotype:protein_coding transcript_biotype:protein_coding description:Zinc finger, U1-type domain containing protein	up	yes	BP:primary metabolic process;BP:cellular metabolic process;BP:nucleic acid metabolic process;BP:cellular nitrogen compound metabolic process;BP:nitrogen compound metabolic process;BP:organic cyclic compound metabolic process;BP:mRNA metabolic process;BP:organic substance metabolic process;BP:RNA splicing;BP:nucleobase-containing compound metabolic process;BP:cellular process;BP:cellular aromatic …	Spliceosome
Os01t0964900-00	pep chromosome:IRGSP-1.0:1:42547600:42548935:1 gene:Os01g0964900 transcript:Os01t0964900-00 gene_biotype:protein_coding transcript_biotype:protein_coding description:Similar to Mitochondrial carrier	up	yes	BP:response to inorganic substance;BP:transition metal ion transport;BP:anion transport;BP:metal ion transport;BP:cellular process;BP:transmembrane transport;BP:nitrogen compound transport;BP:organic substance transport;BP:transport;BP:ion transport;BP:organic anion transport;BP:biological_process;BP:response to metal ion;BP:response to iron ion;BP:response to chemical;BP:establishment of localiz…	------
Os01t0962500-01	pep chromosome:IRGSP-1.0:1:42421672:42424864:-1 gene:Os01g0962500 transcript:Os01t0962500-01 gene_biotype:protein_coding transcript_biotype:protein_coding description:Zinc finger, HIT-type domain containing protein	up	yes	BP:macromolecule localization;BP:cellular component assembly;BP:macromolecular complex subunit organization;BP:nucleic acid metabolic process;BP:cellular nitrogen compound metabolic process;BP:nitrogen compound metabolic process;BP:maturation of LSU-rRNA;BP:ncRNA metabolic process;BP:organic cyclic compound metabolic process;BP:nucleobase-containing compound metabolic process;BP:ribonucleoprotein…	------
Os11t0127900-01	pep chromosome:IRGSP-1.0:11:1285452:1286251:-1 gene:Os11g0127900 transcript:Os11t0127900-01 gene_biotype:protein_coding transcript_biotype:protein_coding gene_symbol:OsRP1 description:Similar to 40S ribosomal	up	yes	BP:nucleic acid metabolic process;BP:cellular biosynthetic process;BP:cellular nitrogen compound metabolic process;BP:nitrogen compound metabolic process;BP:ncRNA metabolic process;BP:organic cyclic compound metabolic process;BP:nucleobase-containing compound metabolic process;BP:cellular nitrogen compound biosynthetic process;BP:cellular macromolecule metabolic process;BP:cellular amide metaboli…	Ribosome
Os10t0492300-01	pep chromosome:IRGSP-1.0:10:18687994:18693376:-1 gene:Os10g0492300 transcript:Os10t0492300-01 gene_biotype:protein_coding transcript_biotype:protein_coding description:Similar to IAP100	up	yes	------	------
Os04t0448600-02	pep chromosome:IRGSP-1.0:4:22355336:22357886:-1 gene:Os04g0448600 transcript:Os04t0448600-02 gene_biotype:protein_coding transcript_biotype:protein_coding description:ChaC-like protein family protein	up	yes	BP:cellular catabolic process;BP:cellular nitrogen compound metabolic process;BP:nitrogen compound metabolic process;BP:peptide catabolic process;BP:organic substance catabolic process;BP:cellular modified amino acid catabolic process;BP:organic substance metabolic process;BP:glutathione metabolic process;BP:cellular process;BP:biological_process;BP:metabolic process;BP:catabolic process;BP:organ…	Glutathione metabolism;Metabolic pathways
Os09t0266000-02	pep chromosome:IRGSP-1.0:9:4988981:4991687:1 gene:Os09g0266000 transcript:Os09t0266000-02 gene_biotype:protein_coding transcript_biotype:protein_coding description:Similar to predicted protein	up	yes	------	------
Os07t0534000-01	pep chromosome:IRGSP-1.0:7:20936091:20941652:1 gene:Os07g0534000 transcript:Os07t0534000-01 gene_biotype:protein_coding transcript_biotype:protein_coding description:Similar to permeases of	up	yes	CC:cellular_component;CC:integral component of membrane;CC:cellular anatomical entity;CC:intrinsic component of membrane;	------
Os08t0547000-01	pep chromosome:IRGSP-1.0:8:27397948:27401077:1 gene:Os08g0547000 transcript:Os08t0547000-01 gene_biotype:protein_coding transcript_biotype:protein_coding description:RNA recognition motif, RNP-1 domain containing protein	up	yes	CC:integral component of membrane;CC:cellular_component;CC:intrinsic component of membrane;CC:cellular anatomical entity;MF:binding;MF:organic cyclic compound binding;MF:molecular_function;MF:nucleic acid binding;MF:mRNA binding;MF:heterocyclic compound binding;MF:RNA binding;	------
Os05t0594700-02	pep chromosome:IRGSP-1.0:5:29609464:29616217:1 gene:Os05g0594700 transcript:Os05t0594700-02 gene_biotype:protein_coding transcript_biotype:protein_coding gene_symbol:OsOSCA1.2 description:Similar to Hv711N16.16 (Fragment)	up	yes	CC:intrinsic component of membrane;CC:cellular_component;CC:integral component of membrane;CC:membrane;CC:plasma membrane;CC:cellular anatomical entity;MF:cation channel activity;MF:calcium activated cation channel activity;MF:molecular_function;MF:binding;MF:inorganic solute uptake transmembrane transporter activity;MF:passive transmembrane transporter activity;MF:identical protein binding;MF:ga…	------
Os10t0356000-00	pep chromosome:IRGSP-1.0:10:10861205:10862638:1 gene:Os10g0356000 transcript:Os10t0356000-00 gene_biotype:protein_coding transcript_biotype:protein_coding gene_symbol:OsrbcL1 description:Similar to ribulose-1,5-bisphosphate carboxylase/oxygenase	up	yes	BP:photosynthesis, dark reaction;BP:organic substance metabolic process;BP:organic substance biosynthetic process;BP:cellular process;BP:biosynthetic process;BP:biological_process;BP:metabolic process;BP:cellular metabolic compound salvage;BP:primary metabolic process;BP:carbohydrate metabolic process;BP:cellular metabolic process;BP:carbohydrate biosynthetic process;BP:photorespiration;BP:reduct…	Carbon fixation in photosynthetic organisms;Glyoxylate and dicarboxylate metabolism;Biosynthesis of secondary metabolites;Carbon metabolism;Metabolic pathways
Os07t0558400-01	pep chromosome:IRGSP-1.0:7:22316343:22317935:-1 gene:Os07g0558400 transcript:Os07t0558400-01 gene_biotype:protein_coding transcript_biotype:protein_coding gene_symbol:CP29 description:Similar to Chlorophyll a/b-binding	up	yes	BP:response to radiation;BP:generation of precursor metabolites and energy;BP:cellular process;BP:photosynthesis, light harvesting in photosystem I;BP:biological_process;BP:metabolic process;BP:photosynthesis, light harvesting;BP:response to abiotic stimulus;BP:response to light stimulus;BP:response to stimulus;BP:cellular metabolic process;CC:plastid thylakoid membrane;CC:photosynthetic membrane…	Photosynthesis - antenna proteins;Metabolic pathways
Os02t0273100-02	pep chromosome:IRGSP-1.0:2:9950719:9954926:-1 gene:Os02g0273100 transcript:Os02t0273100-02 gene_biotype:protein_coding transcript_biotype:protein_coding description:Aminotransferase, class IV family protein	up	yes	BP:benzene-containing compound metabolic process;BP:carboxylic acid metabolic process;BP:cellular biosynthetic process;BP:nitrogen compound metabolic process;BP:small molecule metabolic process;BP:small molecule biosynthetic process;BP:organic cyclic compound biosynthetic process;BP:monocarboxylic acid biosynthetic process;BP:organic cyclic compound metabolic process;BP:organic substance biosynth…	Biosynthesis of cofactors;Folate biosynthesis
Os02t0754300-01	pep chromosome:IRGSP-1.0:2:31719725:31721468:1 gene:Os02g0754300 transcript:Os02t0754300-01 gene_biotype:protein_coding transcript_biotype:protein_coding description:Ribosomal protein L29 family protein	up	yes	BP:cellular biosynthetic process;BP:cellular nitrogen compound metabolic process;BP:nitrogen compound metabolic process;BP:cellular macromolecule biosynthetic process;BP:organic substance biosynthetic process;BP:cellular nitrogen compound biosynthetic process;BP:cellular macromolecule metabolic process;BP:peptide biosynthetic process;BP:organic substance metabolic process;BP:amide biosynthetic pr…	Ribosome
Os01t0894700-01	pep chromosome:IRGSP-1.0:1:38900613:38902714:-1 gene:Os01g0894700 transcript:Os01t0894700-01 gene_biotype:protein_coding transcript_biotype:protein_coding description:Trigger factor, ribosome-binding, bacterial domain containing protein	up	yes	BP:chaperone-mediated protein folding;BP:protein localization;BP:protein folding;BP:'de novo' protein folding;BP:cellular macromolecule localization;BP:'de novo' cotranslational protein folding;BP:nitrogen compound transport;BP:organic substance transport;BP:macromolecule localization;BP:transport;BP:cellular process;BP:establishment of protein localization;BP:biological_process;BP:establishment …	------
Os04t0234600-01	pep chromosome:IRGSP-1.0:4:9075232:9077888:-1 gene:Os04g0234600 transcript:Os04t0234600-01 gene_biotype:protein_coding transcript_biotype:protein_coding description:Similar to Sedoheptulose-1,7-bisphosphatase	up	yes	BP:disaccharide biosynthetic process;BP:monosaccharide biosynthetic process;BP:oligosaccharide metabolic process;BP:oligosaccharide biosynthetic process;BP:cellular biosynthetic process;BP:fructose 1,6-bisphosphate metabolic process;BP:small molecule biosynthetic process;BP:gluconeogenesis;BP:organic substance biosynthetic process;BP:cellular carbohydrate metabolic process;BP:disaccharide metabol…	Pentose phosphate pathway;Glycolysis / Gluconeogenesis;Carbon fixation in photosynthetic organisms;Carbon metabolism;Fructose and mannose metabolism;Biosynthesis of secondary metabolites;Metabolic pathways
Os03t0218300-01	pep chromosome:IRGSP-1.0:3:6227695:6229743:1 gene:Os03g0218300 transcript:Os03t0218300-01 gene_biotype:protein_coding transcript_biotype:protein_coding description:Conserved hypothetical protein	up	yes	CC:intracellular membrane-bounded organelle;CC:nucleus;CC:cellular_component;CC:intracellular organelle;CC:membrane-bounded organelle;CC:organelle;CC:cellular anatomical entity;	------
Os01t0144700-01	pep chromosome:IRGSP-1.0:1:2406475:2408051:1 gene:Os01g0144700 transcript:Os01t0144700-01 gene_biotype:protein_coding transcript_biotype:protein_coding description:Conserved hypothetical protein	up	yes	CC:cellular_component;CC:integral component of membrane;CC:cellular anatomical entity;CC:intrinsic component of membrane;	------
Os01t0869800-01	pep chromosome:IRGSP-1.0:1:37697024:37699582:1 gene:Os01g0869800 transcript:Os01t0869800-01 gene_biotype:protein_coding transcript_biotype:protein_coding gene_symbol:PSBS1 description:22-kDa Photosystem II protein, Photoprotectio	up	yes	BP:response to radiation;BP:photosynthesis;BP:energy quenching;BP:cellular process;BP:biological_process;BP:metabolic process;BP:response to high light intensity;BP:response to light intensity;BP:response to abiotic stimulus;BP:response to stimulus;BP:cellular metabolic process;BP:nonphotochemical quenching;BP:response to light stimulus;CC:plastid thylakoid membrane;CC:photosynthetic membrane;CC:…	Photosynthesis;Metabolic pathways
Os09t0363700-01	pep chromosome:IRGSP-1.0:9:11913658:11916264:-1 gene:Os09g0363700 transcript:Os09t0363700-01 gene_biotype:protein_coding transcript_biotype:protein_coding description:Conserved hypothetical protein	up	yes	------	------
Os11t0549900-01	pep chromosome:IRGSP-1.0:11:20433314:20437020:1 gene:Os11g0549900 transcript:Os11t0549900-01 gene_biotype:protein_coding transcript_biotype:protein_coding description:Similar to tubulin alpha-6	up	yes	CC:cellular_component;CC:integral component of membrane;CC:cellular anatomical entity;CC:intrinsic component of membrane;	------
Os05t0355500-01	pep chromosome:IRGSP-1.0:5:16861470:16862900:-1 gene:Os05g0355500 transcript:Os05t0355500-01 gene_biotype:protein_coding transcript_biotype:protein_coding description:Similar to Ribosomal protein	up	yes	BP:cellular biosynthetic process;BP:cellular macromolecule biosynthetic process;BP:organic substance biosynthetic process;BP:cellular nitrogen compound biosynthetic process;BP:cellular macromolecule metabolic process;BP:peptide biosynthetic process;BP:organic substance metabolic process;BP:cytoplasmic translation;BP:organonitrogen compound biosynthetic process;BP:amide biosynthetic process;BP:cel…	Ribosome
Os07t0147500-01	pep chromosome:IRGSP-1.0:7:2454338:2455636:1 gene:Os07g0147500 transcript:Os07t0147500-01 gene_biotype:protein_coding transcript_biotype:protein_coding gene_symbol:PsbR description:Similar to Photosystem II	up	yes	BP:cellular process;BP:cellular metabolic process;BP:metabolic process;BP:photosynthesis;BP:biological_process;CC:chloroplast thylakoid membrane;CC:macromolecular complex;CC:organelle membrane;CC:plastid thylakoid membrane;CC:photosystem II oxygen evolving complex;CC:photosynthetic membrane;CC:membrane;CC:oxidoreductase complex;CC:cellular_component;CC:membrane protein complex;CC:plastid membrane…	Photosynthesis;Metabolic pathways
Os11t0482000-01	pep chromosome:IRGSP-1.0:11:16917810:16919756:-1 gene:Os11g0482000 transcript:Os11t0482000-01 gene_biotype:protein_coding transcript_biotype:protein_coding gene_symbol:RPS5A description:Similar to 40S ribosomal	up	yes	BP:cellular component assembly;BP:macromolecular complex subunit organization;BP:ribosomal small subunit assembly;BP:cellular biosynthetic process;BP:macromolecule metabolic process;BP:cellular component organization or biogenesis;BP:macromolecular complex assembly;BP:ribonucleoprotein complex subunit organization;BP:cellular nitrogen compound biosynthetic process;BP:cellular macromolecule metabo…	Ribosome
Os07t0558500-01	pep chromosome:IRGSP-1.0:7:22319163:22323151:-1 gene:Os07g0558500 transcript:Os07t0558500-01 gene_biotype:protein_coding transcript_biotype:protein_coding gene_symbol:OsNYC4 description:Inositol phosphatase-like protein	up	yes	BP:protein localization;BP:macromolecular complex subunit organization;BP:protein targeting to membrane;BP:protein import into chloroplast thylakoid membrane;BP:membrane organization;BP:cellular component assembly;BP:thylakoid membrane organization;BP:protein targeting to chloroplast;BP:protein localization to chloroplast;BP:macromolecular complex assembly;BP:protein transmembrane transport;BP:ce…	------
Os07t0655400-01	pep chromosome:IRGSP-1.0:7:27550899:27555186:1 gene:Os07g0655400 transcript:Os07t0655400-01 gene_biotype:protein_coding transcript_biotype:protein_coding gene_symbol:OsRhmbd13 description:Protein of unknown function DUF1751, integral membrane, eukaryotic domain containing protein	up	yes	BP:response to abiotic stimulus;BP:nitrogen compound metabolic process;BP:organic substance metabolic process;BP:protein modification by small protein conjugation or removal;BP:protein modification by small protein conjugation;BP:Golgi vesicle transport;BP:transport;BP:macromolecule modification;BP:protein modification process;BP:biological_process;BP:metabolic process;BP:establishment of localiz…	------
Os02t0570400-01	pep chromosome:IRGSP-1.0:2:21765011:21773418:1 gene:Os02g0570400 transcript:Os02t0570400-01 gene_biotype:protein_coding transcript_biotype:protein_coding gene_symbol:OsKS7 description:Similar to Ent-kaurene synthase	up	yes	BP:cellular biosynthetic process;BP:organic substance metabolic process;BP:diterpenoid metabolic process;BP:diterpenoid biosynthetic process;BP:lipid metabolic process;BP:organic substance biosynthetic process;BP:terpenoid metabolic process;BP:isoprenoid metabolic process;BP:cellular process;BP:defense response;BP:response to stress;BP:biological_process;BP:metabolic process;BP:cellular lipid met…	Diterpenoid biosynthesis;Biosynthesis of secondary metabolites;Metabolic pathways
Os03t0219900-01	pep chromosome:IRGSP-1.0:3:6295480:6297596:1 gene:Os03g0219900 transcript:Os03t0219900-01 gene_biotype:protein_coding transcript_biotype:protein_coding description:Similar to 50S ribosomal	up	yes	BP:cellular biosynthetic process;BP:cellular nitrogen compound metabolic process;BP:nitrogen compound metabolic process;BP:cellular macromolecule biosynthetic process;BP:organic substance biosynthetic process;BP:cellular nitrogen compound biosynthetic process;BP:cellular macromolecule metabolic process;BP:peptide biosynthetic process;BP:organic substance metabolic process;BP:amide biosynthetic pr…	Ribosome
Os03t0424800-00	pep chromosome:IRGSP-1.0:3:17727085:17728835:1 gene:Os03g0424800 transcript:Os03t0424800-00 gene_biotype:protein_coding transcript_biotype:protein_coding description:Similar to 40S ribosomal	up	yes	BP:cellular component assembly;BP:macromolecular complex subunit organization;BP:ribosomal small subunit assembly;BP:cellular biosynthetic process;BP:cellular nitrogen compound metabolic process;BP:nitrogen compound metabolic process;BP:cellular component organization or biogenesis;BP:ribonucleoprotein complex subunit organization;BP:cellular nitrogen compound biosynthetic process;BP:cellular mac…	Ribosome
Os01t0208700-01	pep chromosome:IRGSP-1.0:1:5899561:5909560:1 gene:Os01g0208700 transcript:Os01t0208700-01 gene_biotype:protein_coding transcript_biotype:protein_coding gene_symbol:PEPC-2 description:Similar to Phosphoenolpyruvate carboxylase	up	yes	BP:tricarboxylic acid cycle;BP:carbon fixation;BP:photosynthesis;BP:organic substance metabolic process;BP:phyllome development;BP:developmental process;BP:cellular process;BP:plant organ development;BP:biological_process;BP:metabolic process;BP:primary metabolic process;BP:anatomical structure development;BP:cellular metabolic process;BP:leaf development;CC:cytoplasm;CC:cellular anatomical entit…	Carbon fixation in photosynthetic organisms;Carbon metabolism;Pyruvate metabolism;Metabolic pathways
Os07t0680300-01	pep chromosome:IRGSP-1.0:7:28821923:28824001:-1 gene:Os07g0680300 transcript:Os07t0680300-01 gene_biotype:protein_coding transcript_biotype:protein_coding gene_symbol:P61 description:Similar to Ubiquinol-cytochrome c	up	yes	CC:cellular_component;CC:integral component of membrane;CC:cellular anatomical entity;CC:intrinsic component of membrane;	------
Os05t0101400-01	pep chromosome:IRGSP-1.0:5:97385:99788:-1 gene:Os05g0101400 transcript:Os05t0101400-01 gene_biotype:protein_coding transcript_biotype:protein_coding description:Similar to 50S ribosomal	up	yes	BP:cellular biosynthetic process;BP:cellular macromolecule biosynthetic process;BP:organic substance biosynthetic process;BP:cellular nitrogen compound biosynthetic process;BP:cellular macromolecule metabolic process;BP:peptide biosynthetic process;BP:organic substance metabolic process;BP:organonitrogen compound biosynthetic process;BP:cellular process;BP:amide biosynthetic process;BP:biosynthet…	Ribosome
Os06t0109000-00	pep chromosome:IRGSP-1.0:6:530667:531989:-1 gene:Os06g0109000 transcript:Os06t0109000-00 gene_biotype:protein_coding transcript_biotype:protein_coding description:Phosphoglycerate mutase domain containing protein	up	yes	MF:hydrolase activity;MF:phosphatase activity;MF:hydrolase activity, acting on ester bonds;MF:phosphoric ester hydrolase activity;MF:catalytic activity;MF:molecular_function;	------
Os02t0192700-02	pep chromosome:IRGSP-1.0:2:5166998:5167991:-1 gene:Os02g0192700 transcript:Os02t0192700-02 gene_biotype:protein_coding transcript_biotype:protein_coding gene_symbol:Pre description:Similar to Thioredoxin peroxidase	up	yes	MF:antioxidant activity;MF:catalytic activity;MF:molecular_function;MF:oxidoreductase activity, acting on peroxide as acceptor;MF:peroxidase activity;MF:oxidoreductase activity;	------
Os10t0530500-01	pep chromosome:IRGSP-1.0:10:20622453:20623389:-1 gene:Os10g0530500 transcript:Os10t0530500-01 gene_biotype:protein_coding transcript_biotype:protein_coding gene_symbol:OsGSTU13 description:Similar to Glutathione-S-transferase Cla47	up	yes	BP:cellular nitrogen compound metabolic process;BP:nitrogen compound metabolic process;BP:organic substance metabolic process;BP:glutathione metabolic process;BP:cellular process;BP:biological_process;BP:metabolic process;BP:response to chemical;BP:organonitrogen compound metabolic process;BP:cellular modified amino acid metabolic process;BP:cellular amide metabolic process;BP:response to stimulu…	Glutathione metabolism;Metabolic pathways
Os09t0373000-01	pep chromosome:IRGSP-1.0:9:12443393:12445866:-1 gene:Os09g0373000 transcript:Os09t0373000-01 gene_biotype:protein_coding transcript_biotype:protein_coding description:Similar to Brain protein	up	yes	BP:pyruvate transport;BP:anion transport;BP:carboxylic acid transmembrane transport;BP:pyruvate transmembrane transport;BP:transmembrane transport;BP:mitochondrial transmembrane transport;BP:organic substance transport;BP:cellular process;BP:monocarboxylic acid transport;BP:mitochondrial pyruvate transport;BP:organic acid transport;BP:ion transport;BP:transport;BP:organic anion transport;BP:ion t…	------
Os08t0559000-01	pep chromosome:IRGSP-1.0:8:27968346:27970710:-1 gene:Os08g0559000 transcript:Os08t0559000-01 gene_biotype:protein_coding transcript_biotype:protein_coding description:Similar to F1F0-ATPase inhibitor	up	yes	CC:respiratory chain complex I;CC:transmembrane transporter complex;CC:catalytic complex;CC:mitochondrial protein complex;CC:transporter complex;CC:integral component of membrane;CC:respiratory chain complex;CC:inner mitochondrial membrane protein complex;CC:cellular_component;CC:membrane protein complex;CC:intrinsic component of membrane;CC:macromolecular complex;CC:oxidoreductase complex;CC:NAD…	------
Os08t0379400-02	pep chromosome:IRGSP-1.0:8:17855702:17857508:-1 gene:Os08g0379400 transcript:Os08t0379400-02 gene_biotype:protein_coding transcript_biotype:protein_coding description:Similar to Quinone oxidoreductase-like	up	yes	BP:response to stress;BP:biological_process;BP:response to temperature stimulus;BP:response to cold;BP:response to abiotic stimulus;BP:response to stimulus;CC:cellular anatomical entity;CC:cellular_component;CC:stromule;MF:molecular_function;MF:binding;MF:2-alkenal reductas;MF:oxidoreductase activity;MF:cation binding;MF:oxidoreductase activity, acting on the CH-CH group of donors, NAD or NADP as…	Biosynthesis of secondary metabolites;alpha-Linolenic acid metabolism
Os12t0575000-01	pep chromosome:IRGSP-1.0:12:23735825:23736773:-1 gene:Os12g0575000 transcript:Os12t0575000-01 gene_biotype:protein_coding transcript_biotype:protein_coding description:Protein of unknown function DUF1118 family protein	up	yes	CC:cellular_component;CC:integral component of membrane;CC:cellular anatomical entity;CC:intrinsic component of membrane;	------
Os06t0108900-02	pep chromosome:IRGSP-1.0:6:523060:530057:1 gene:Os06g0108900 transcript:Os06t0108900-02 gene_biotype:protein_coding transcript_biotype:protein_coding gene_symbol:BEL1 description:Similar to H0613A10.3 protein	up	yes	BP:regulation of primary metabolic process;BP:regulation of metabolic process;BP:regulation of cellular biosynthetic process;BP:regulation of cellular metabolic process;BP:regulation of biological process;BP:regulation of nucleobase-containing compound metabolic process;BP:regulation of transcription from RNA polymerase II promoter;BP:biological regulation;BP:regulation of gene expression;BP:regu…	------
Os01t0102900-01	pep chromosome:IRGSP-1.0:1:169390:170316:-1 gene:Os01g0102900 transcript:Os01t0102900-01 gene_biotype:protein_coding transcript_biotype:protein_coding gene_symbol:LIR1 description:Light-regulated protein, Regulation of light-dependent attachment of LEAF-TYPE FERREDOXIN-NADP+ OXIDOREDUCTASE (LFNR) to the thylakoid membran	up	yes	BP:cellular response to light stimulus;BP:response to radiation;BP:response to light stimulus;BP:cellular response to stimulus;BP:cellular response to radiation;BP:rhythmic process;BP:cellular response to abiotic stimulus;BP:circadian rhythm;BP:cellular process;BP:biological_process;BP:cellular response to environmental stimulus;BP:response to abiotic stimulus;BP:response to stimulus;CC:envelope;…	------
Os05t0129900-01	pep chromosome:IRGSP-1.0:5:1744782:1748850:-1 gene:Os05g0129900 transcript:Os05t0129900-01 gene_biotype:protein_coding transcript_biotype:protein_coding description:Tetratricopeptide-like helical domain containing protein	up	yes	CC:thylakoid;CC:plastid;CC:intracellular membrane-bounded organelle;CC:intracellular;CC:cellular_component;CC:intracellular organelle;CC:membrane-bounded organelle;CC:organelle;CC:cellular anatomical entity;	------
Os06t0332800-01	pep chromosome:IRGSP-1.0:6:13196376:13198623:-1 gene:Os06g0332800 transcript:Os06t0332800-01 gene_biotype:protein_coding transcript_biotype:protein_coding description:Similar to Bundle sheath	up	yes	BP:cellular component assembly;BP:protein folding;BP:macromolecular complex subunit organization;BP:cellular component organization or biogenesis;BP:cellular component organization;BP:macromolecular complex assembly;BP:chloroplast ribulose bisphosphate carboxylase complex assembly;BP:cellular process;BP:biological_process;BP:chaperone-mediated protein folding;CC:plastid stroma;CC:chloroplast stro…	------
Os05t0589600-01	pep chromosome:IRGSP-1.0:5:29355978:29359193:1 gene:Os05g0589600 transcript:Os05t0589600-01 gene_biotype:protein_coding transcript_biotype:protein_coding description:Similar to Nuclear RNA	up	yes	CC:cytoplasm;CC:intracellular membrane-bounded organelle;CC:nucleus;CC:cellular_component;CC:intracellular organelle;CC:membrane-bounded organelle;CC:organelle;CC:cellular anatomical entity;MF:organic cyclic compound binding;MF:heterocyclic compound binding;MF:molecular_function;MF:RNA binding;MF:nucleic acid binding;MF:binding;	------
Os03t0283300-01	pep chromosome:IRGSP-1.0:3:9721925:9725003:1 gene:Os03g0283300 transcript:Os03t0283300-01 gene_biotype:protein_coding transcript_biotype:protein_coding description:Conserved hypothetical protein	up	yes	BP:nucleobase-containing compound transport;BP:nuclear transport;BP:nuclear export;BP:mRNA transport;BP:pol;BP:nitrogen compound transport;BP:organic substance transport;BP:RNA export from nucleus;BP:mRNA export from nucleus;BP:transport;BP:cellular process;BP:nucleocytoplasmic transport;BP:biological_process;BP:establishment of localization in cell;BP:establishment of RNA localization;BP:establi…	------
Os04t0584900-01	pep chromosome:IRGSP-1.0:4:29542123:29544700:-1 gene:Os04g0584900 transcript:Os04t0584900-01 gene_biotype:protein_coding transcript_biotype:protein_coding description:Conserved hypothetical protein	up	yes	BP:chloroplast organization;BP:chloroplast fission;BP:plastid organization;BP:cellular component organization;BP:cellular component organization or biogenesis;BP:cellular process;BP:biological_process;BP:plastid fission;BP:organelle organization;BP:organelle fission;CC:chloroplast inner membrane;CC:intracellular organelle;CC:plastid membrane;CC:membrane-bounded organelle;CC:intrinsic component of…	------
Os09t0460500-00	pep chromosome:IRGSP-1.0:9:17421207:17422414:1 gene:Os09g0460500 transcript:Os09t0460500-00 gene_biotype:protein_coding transcript_biotype:protein_coding description:Lipase, GDXG, active site domain containing protein	up	yes	MF:hydrolase activity;MF:molecular_function;MF:catalytic activity;	------
Os02t0553200-01	pep chromosome:IRGSP-1.0:2:20868385:20872077:-1 gene:Os02g0553200 transcript:Os02t0553200-01 gene_biotype:protein_coding transcript_biotype:protein_coding gene_symbol:APX8 description:Thylakoid membrane-bound ascorbate peroxidase, Tolerance to bacterial blight, Response to NaC	up	yes	BP:response to reactive oxygen species;BP:cellular catabolic process;BP:hydrogen peroxide catabolic process;BP:hydrogen peroxide metabolic process;BP:cellular response to chemical stimulus;BP:cellular response to stimulus;BP:cellular response to chemical stress;BP:cellular process;BP:reactive oxygen species metabolic process;BP:response to stress;BP:biological_process;BP:metabolic process;BP:resp…	Ascorbate and aldarate metabolism;Glutathione metabolism;Metabolic pathways
Os02t0307800-02	pep chromosome:IRGSP-1.0:2:12086040:12089186:1 gene:Os02g0307800 transcript:Os02t0307800-02 gene_biotype:protein_coding transcript_biotype:protein_coding description:Protein of unknown function DUF3082 domain containing protein	up	yes	CC:cellular_component;CC:integral component of membrane;CC:cellular anatomical entity;CC:intrinsic component of membrane;	------
Os10t0498300-01	pep chromosome:IRGSP-1.0:10:19002214:19004174:1 gene:Os10g0498300 transcript:Os10t0498300-01 gene_biotype:protein_coding transcript_biotype:protein_coding description:Similar to Epoxide hydrolase	up	yes	MF:catalytic activity;MF:molecular_function;MF:hydrolase activity;	------
Os07t0450000-02	pep chromosome:IRGSP-1.0:7:15448883:15451411:1 gene:Os07g0450000 transcript:Os07t0450000-02 gene_biotype:protein_coding transcript_biotype:protein_coding description:Similar to 60S ribosomal	up	yes	BP:cellular biosynthetic process;BP:cellular nitrogen compound metabolic process;BP:nitrogen compound metabolic process;BP:cellular macromolecule biosynthetic process;BP:organic substance biosynthetic process;BP:cellular nitrogen compound biosynthetic process;BP:cellular macromolecule metabolic process;BP:peptide biosynthetic process;BP:organic substance metabolic process;BP:amide biosynthetic pr…	Ribosome
Os02t0196100-01	pep chromosome:IRGSP-1.0:2:5364450:5366226:-1 gene:Os02g0196100 transcript:Os02t0196100-01 gene_biotype:protein_coding transcript_biotype:protein_coding gene_symbol:OsAGP30 description:Similar to T6J4.5 protein	down	yes	BP:developmental process;BP:regulation of metabolic process;BP:regulation of biological process;BP:anatomical structure development;BP:regulation of gene expression;BP:regulation of macromolecule metabolic process;BP:biological regulation;BP:biological_process;CC:intracellular membrane-bounded organelle;CC:nucleus;CC:cellular_component;CC:intracellular organelle;CC:membrane-bounded organelle;CC:o…	------
Os10t0515900-01	pep chromosome:IRGSP-1.0:10:19881378:19883248:1 gene:Os10g0515900 transcript:Os10t0515900-01 gene_biotype:protein_coding transcript_biotype:protein_coding description:Cytochrome P450 family protein	down	yes	CC:cellular_component;CC:membrane;CC:integral component of membrane;CC:cellular anatomical entity;CC:intrinsic component of membrane;MF:monooxygenase activity;MF:transition metal ion binding;MF:heme binding;MF:tetrapyrrole binding;MF:organic cyclic compound binding;MF:oxidoreductase activity, acting on paired donors, with incorporation or reduction of molecular oxygen;MF:cation binding;MF:oxidore…	------
Os04t0552000-00	pep chromosome:IRGSP-1.0:4:27645701:27647185:1 gene:Os04g0552000 transcript:Os04t0552000-00 gene_biotype:protein_coding transcript_biotype:protein_coding description:Barwin-related endoglucanase domain containing protein	down	yes	BP:developmental process;BP:reproduction;BP:cellular process;BP:sexual reproduction;BP:cellular component organization;BP:cell wall organization or biogenesis;BP:cell wall organization;BP:external encapsulating structure organization;BP:biological_process;BP:anatomical structure morphogenesis;BP:cellular component organization or biogenesis;CC:cellular_component;CC:membrane;CC:extracellular regio…	------
Os09t0518200-01	pep chromosome:IRGSP-1.0:9:20222176:20223992:1 gene:Os09g0518200 transcript:Os09t0518200-01 gene_biotype:protein_coding transcript_biotype:protein_coding gene_symbol:OsSGT description:UDP-glucuronosyl/UDP-glucosyltransferase family protein	down	yes	MF:quercetin 7-O-glucosyltransferase activity;MF:catalytic activity;MF:UDP-glucosyltransferase activity;MF:glucosyltransferase activity;MF:quercetin 3-O-glucosyltransferase activity;MF:transferase activity;MF:molecular_function;MF:transferase activity, transferring glycosyl groups;MF:transferase activity, transferring hexosyl groups;MF:UDP-glycosyltransferase activity;	------
Os03t0802600-01	pep chromosome:IRGSP-1.0:3:33487657:33489809:1 gene:Os03g0802600 transcript:Os03t0802600-01 gene_biotype:protein_coding transcript_biotype:protein_coding description:ATPase, AAA-type, core domain containing protein	down	yes	BP:response to stress;BP:biological_process;BP:response to stimulus;CC:intrinsic component of membrane;CC:integral component of membrane;CC:cellular anatomical entity;CC:cellular_component;MF:purine ribonucleoside triphosphate binding;MF:molecular_function;MF:binding;MF:ATPase activity;MF:ion binding;MF:heterocyclic compound binding;MF:anion binding;MF:nucleotide binding;MF:nucleoside phosphate b…	------
Os01t0947000-01	pep chromosome:IRGSP-1.0:1:41629302:41631696:1 gene:Os01g0947000 transcript:Os01t0947000-01 gene_biotype:protein_coding transcript_biotype:protein_coding description:Similar to Beta-1,3-glucanase precursor	down	yes	BP:nucleic acid metabolic process;BP:cellular nitrogen compound metabolic process;BP:nitrogen compound metabolic process;BP:organic cyclic compound metabolic process;BP:nucleobase-containing compound metabolic process;BP:cellular response to stimulus;BP:cellular macromolecule metabolic process;BP:organic substance metabolic process;BP:DNA repair;BP:cellular process;BP:cellular aromatic compound m…	------
Os02t0738600-01	pep chromosome:IRGSP-1.0:2:30839199:30842589:1 gene:Os02g0738600 transcript:Os02t0738600-01 gene_biotype:protein_coding transcript_biotype:protein_coding gene_symbol:OsGH9B8 description:Similar to CEL5=CELLULASE 5	down	yes	BP:cellulose metabolic process;BP:cellulose catabolic process;BP:cellular catabolic process;BP:glucan catabolic process;BP:glucan metabolic process;BP:cellular polysaccharide catabolic process;BP:cellular polysaccharide metabolic process;BP:cellular carbohydrate metabolic process;BP:cellular macromolecule metabolic process;BP:cell wall organization;BP:cellular carbohydrate catabolic process;BP:ce…	------
Os01t0348900-01	pep chromosome:IRGSP-1.0:1:13903285:13904626:-1 gene:Os01g0348900 transcript:Os01t0348900-01 gene_biotype:protein_coding transcript_biotype:protein_coding gene_symbol:OsJRL description:Jacalin-related mannose-binding lectin, Salinity toleranc	down	yes	MF:molecular_function;MF:carbohydrate binding;MF:binding;	------
Os01t0124100-01	pep chromosome:IRGSP-1.0:1:1345118:1346047:-1 gene:Os01g0124100 transcript:Os01t0124100-01 gene_biotype:protein_coding transcript_biotype:protein_coding gene_symbol:RBBI3-2 description:Proteinase inhibitor I12, Bowman-Birk family protein	down	yes	CC:cellular_component;CC:extracellular region;CC:cellular anatomical entity;MF:endopeptidase inhibitor activity;MF:endopeptidase regulator activity;MF:peptidase regulator activity;MF:molecular_function;MF:peptidase inhibitor activity;MF:serine-type endopeptidase inhibitor activity;MF:enzyme inhibitor activity;MF:molecular function regulator;MF:enzyme regulator activity;	------
Os03t0347900-01	pep chromosome:IRGSP-1.0:3:13035374:13046115:-1 gene:Os03g0347900 transcript:Os03t0347900-01 gene_biotype:protein_coding transcript_biotype:protein_coding description:Terpenoid synthase domain containing protein	down	yes	BP:cellular biosynthetic process;BP:organic substance metabolic process;BP:diterpenoid metabolic process;BP:diterpenoid biosynthetic process;BP:lipid metabolic process;BP:organic substance biosynthetic process;BP:terpenoid metabolic process;BP:isoprenoid metabolic process;BP:cellular process;BP:biosynthetic process;BP:biological_process;BP:metabolic process;BP:cellular lipid metabolic process;BP:…	------
Os07t0643800-01	pep chromosome:IRGSP-1.0:7:26802460:26803443:1 gene:Os07g0643800 transcript:Os07t0643800-01 gene_biotype:protein_coding transcript_biotype:protein_coding description:Similar to Dirigent protein	down	yes	BP:cellular process;BP:cellular biosynthetic process;BP:secondary metabolite biosynthetic process;BP:organic cyclic compound biosynthetic process;BP:secondary metabolic process;BP:cellular aromatic compound metabolic process;BP:cellular metabolic process;BP:organic substance metabolic process;BP:biosynthetic process;BP:biological_process;BP:organic cyclic compound metabolic process;BP:metabolic p…	------
Os10t0556100-01	pep chromosome:IRGSP-1.0:10:21858853:21861245:1 gene:Os10g0556100 transcript:Os10t0556100-01 gene_biotype:protein_coding transcript_biotype:protein_coding gene_symbol:OsEXPB4 description:Similar to beta-expansin EXPB4	down	yes	BP:developmental process;BP:reproduction;BP:cellular process;BP:sexual reproduction;BP:cellular component organization;BP:cell wall organization or biogenesis;BP:cell wall organization;BP:external encapsulating structure organization;BP:biological_process;BP:anatomical structure morphogenesis;BP:cellular component organization or biogenesis;CC:cellular_component;CC:membrane;CC:extracellular regio…	------
Os01t0124200-02	pep chromosome:IRGSP-1.0:1:1347665:1348723:-1 gene:Os01g0124200 transcript:Os01t0124200-02 gene_biotype:protein_coding transcript_biotype:protein_coding gene_symbol:RBBI3-1 description:Similar to Bowman Birk	down	yes	CC:cellular_component;CC:extracellular region;CC:cellular anatomical entity;MF:endopeptidase inhibitor activity;MF:endopeptidase regulator activity;MF:peptidase regulator activity;MF:molecular_function;MF:peptidase inhibitor activity;MF:serine-type endopeptidase inhibitor activity;MF:enzyme inhibitor activity;MF:molecular function regulator;MF:enzyme regulator activity;	------
Os08t0156000-01	pep chromosome:IRGSP-1.0:8:3244438:3245054:1 gene:Os08g0156000 transcript:Os08t0156000-01 gene_biotype:protein_coding transcript_biotype:protein_coding description:Conserved hypothetical protein	down	yes	------	------
Os11t0684700-01	pep chromosome:IRGSP-1.0:11:27703769:27707310:-1 gene:Os11g0684700 transcript:Os11t0684700-01 gene_biotype:protein_coding transcript_biotype:protein_coding description:Similar to NB-ARC domain	down	yes	BP:response to external biotic stimulus;BP:interspecies interaction between organisms;BP:response to stress;BP:biological_process;BP:response to other organism;BP:defense response;BP:response to biotic stimulus;BP:response to external stimulus;BP:response to stimulus;MF:molecular_function;MF:binding;MF:ion binding;MF:heterocyclic compound binding;MF:nucleoside phosphate binding;MF:anion binding;M…	------
Os03t0108300-02	pep chromosome:IRGSP-1.0:3:492815:494093:-1 gene:Os03g0108300 transcript:Os03t0108300-02 gene_biotype:protein_coding transcript_biotype:protein_coding gene_symbol:OsXTH19 description:Similar to xyloglucan endotransglucosylase/hydrolase	down	yes	BP:cell wall macromolecule metabolic process;BP:external encapsulating structure organization;BP:cellular component organization or biogenesis;BP:cellular polysaccharide metabolic process;BP:cellular carbohydrate metabolic process;BP:cellular macromolecule metabolic process;BP:cell wall organization;BP:cellular component organization;BP:cell wall organization or biogenesis;BP:organic substance me…	------
Os11t0592000-01	pep chromosome:IRGSP-1.0:11:22502008:22502923:1 gene:Os11g0592000 transcript:Os11t0592000-01 gene_biotype:protein_coding transcript_biotype:protein_coding gene_symbol:OsPR4c description:Similar to Barwin	down	yes	BP:defense response to bacterium;BP:response to external biotic stimulus;BP:response to bacterium;BP:interspecies interaction between organisms;BP:defense response;BP:response to stress;BP:defense response to other organism;BP:response to other organism;BP:defense response to fungus;BP:response to biotic stimulus;BP:response to external stimulus;BP:response to fungus;BP:response to stimulus;BP:bi…	------
Os01t0126100-01	pep chromosome:IRGSP-1.0:1:1433996:1436809:1 gene:Os01g0126100 transcript:Os01t0126100-01 gene_biotype:protein_coding transcript_biotype:protein_coding gene_symbol:OsLPR1 description:Multicopper oxidas	down	yes	MF:cation binding;MF:copper ion binding;MF:transition metal ion binding;MF:ion binding;MF:catalytic activity;MF:molecular_function;MF:binding;MF:metal ion binding;MF:oxidoreductase activity;	------
Os11t0687100-01	pep chromosome:IRGSP-1.0:11:27828727:27835243:1 gene:Os11g0687100 transcript:Os11t0687100-01 gene_biotype:protein_coding transcript_biotype:protein_coding description:von Willebrand factor, type A domain containing protein	down	yes	------	------
Os01t0132000-01	pep chromosome:IRGSP-1.0:1:1760310:1761065:-1 gene:Os01g0132000 transcript:Os01t0132000-01 gene_biotype:protein_coding transcript_biotype:protein_coding gene_symbol:IAI2 description:Similar to Wound-induced protease	down	yes	BP:metabolic process;BP:nitrogen compound metabolic process;BP:organic substance metabolic process;BP:proteolysis;BP:biological_process;BP:primary metabolic process;BP:organonitrogen compound metabolic process;BP:protein metabolic process;BP:macromolecule metabolic process;CC:intrinsic component of membrane;CC:integral component of membrane;CC:cellular anatomical entity;CC:cellular_component;CC:e…	------
Os05t0150300-01	pep chromosome:IRGSP-1.0:5:2874325:2884462:1 gene:Os05g0150300 transcript:Os05t0150300-01 gene_biotype:protein_coding transcript_biotype:protein_coding description:Similar to Possible global	down	yes	CC:intracellular organelle;CC:membrane-bounded organelle;CC:nucleus;CC:organelle;CC:cellular anatomical entity;CC:intracellular membrane-bounded organelle;CC:cellular_component;MF:purine ribonucleoside triphosphate binding;MF:nucleosome binding;MF:molecular_function;MF:binding;MF:nucleic acid binding;MF:DNA binding;MF:nucleotide binding;MF:heterocyclic compound binding;MF:nucleoside phosphate bin…	------
Os05t0431700-01	pep chromosome:IRGSP-1.0:5:21184600:21191740:-1 gene:Os05g0431700 transcript:Os05t0431700-01 gene_biotype:protein_coding transcript_biotype:protein_coding description:Similar to peptide transporter	down	yes	BP:peptide transport;BP:amide transport;BP:nitrogen compound transport;BP:organic substance transport;BP:oligopeptide transport;BP:transport;BP:biological_process;BP:establishment of localization;BP:localization;CC:intrinsic component of membrane;CC:integral component of membrane;CC:membrane;CC:cellular anatomical entity;CC:cellular_component;MF:molecular_function;MF:amide transmembrane transport…	------
Os02t0620400-01	pep chromosome:IRGSP-1.0:2:24676466:24677324:1 gene:Os02g0620400 transcript:Os02t0620400-01 gene_biotype:protein_coding transcript_biotype:protein_coding description:RmlC-like jelly roll fold domain containing protein	down	yes	------	------
Os11t0184300-00	pep chromosome:IRGSP-1.0:11:4263137:4283119:1 gene:Os11g0184300 transcript:Os11t0184300-00 gene_biotype:protein_coding transcript_biotype:protein_coding gene_symbol:Os11bglu35 description:Beta-glucosidase 30	down	yes	BP:primary metabolic process;BP:carbohydrate metabolic process;BP:organic substance metabolic process;BP:biological_process;BP:metabolic process;CC:integral component of membrane;CC:cellular_component;CC:cellular anatomical entity;CC:intrinsic component of membrane;MF:molecular_function;MF:beta-D-fucosidase activity;MF:glucosidase activity;MF:hydrolase activity;MF:galactosidase activity;MF:hydrol…	Starch and sucrose metabolism;Biosynthesis of various plant secondary metabolites;Cyanoamino acid metabolism;Biosynthesis of secondary metabolites;Metabolic pathways
Os08t0267300-00	pep chromosome:IRGSP-1.0:8:10190139:10193202:-1 gene:Os08g0267300 transcript:Os08t0267300-00 gene_biotype:protein_coding transcript_biotype:protein_coding description:Peptidase A1 domain containing protein	down	yes	BP:primary metabolic process;BP:organonitrogen compound metabolic process;BP:protein metabolic process;BP:macromolecule metabolic process;BP:organic substance metabolic process;BP:nitrogen compound metabolic process;BP:biological_process;BP:metabolic process;BP:proteolysis;MF:molecular_function;MF:endopeptidase activity;MF:hydrolase activity;MF:aspartic-type endopeptidase activity;MF:catalytic ac…	------
Os06t0308300-01	pep chromosome:IRGSP-1.0:6:11696905:11701293:-1 gene:Os06g0308300 transcript:Os06t0308300-01 gene_biotype:protein_coding transcript_biotype:protein_coding description:Similar to 65kD microtubule	down	yes	BP:cellular component organization or biogenesis;BP:cellular component organization;BP:organelle organization;BP:cellular process;BP:biological_process;BP:cytokinesis;BP:cytokinesis by cell plate formation;BP:microtubule-based process;BP:cytoskeleton organization;BP:cell cycle process;BP:microtubule cytoskeleton organization;CC:intracellular organelle;CC:non-membrane-bounded organelle;CC:organell…	------
Os01t0849000-02	pep chromosome:IRGSP-1.0:1:36484020:36484818:-1 gene:Os01g0849000 transcript:Os01t0849000-02 gene_biotype:protein_coding transcript_biotype:protein_coding gene_symbol:OsLTPd5 description:Hypothetical protein	down	yes	BP:interspecies interaction between organisms;BP:response to biotic stimulus;BP:response to external stimulus;BP:response to external biotic stimulus;BP:biological_process;BP:response to stimulus;BP:systemic acquired resistance;BP:defense response;BP:response to stress;BP:defense response to other organism;BP:response to other organism;MF:anion binding;MF:carboxylic acid binding;MF:lipid binding;…	------
Os08t0159000-01	pep chromosome:IRGSP-1.0:8:3438448:3441867:1 gene:Os08g0159000 transcript:Os08t0159000-01 gene_biotype:protein_coding transcript_biotype:protein_coding description:Similar to DnaJ homolog	down	yes	BP:regulation of translational fidelity;BP:protein folding;BP:developmental growth;BP:developmental cell growth;BP:'de novo' protein folding;BP:cell growth;BP:growth;BP:'de novo' cotranslational protein folding;BP:biological regulation;BP:developmental growth involved in morphogenesis;BP:root hair elongation;BP:cellular process;BP:biological_process;BP:regulation of biological quality;CC:endoplas…	------
Os05t0188500-02	pep chromosome:IRGSP-1.0:5:5424434:5433010:1 gene:Os05g0188500 transcript:Os05t0188500-02 gene_biotype:protein_coding transcript_biotype:protein_coding description:Similar to SCC3	down	yes	BP:meiotic cell cycle process;BP:cell cycle;BP:sister chromatid cohesion;BP:centromeric sister chromatid cohesion;BP:cellular component organization;BP:cellular component organization or biogenesis;BP:mitotic cell cycle;BP:cellular process;BP:reproductive process;BP:attachment of spindle microtubules to kinetochore involved in homologous chromosome segregation;BP:meiotic sister chromatid cohesion…	------
Os01t0716500-01	pep chromosome:IRGSP-1.0:1:29820731:29821898:1 gene:Os01g0716500 transcript:Os01t0716500-01 gene_biotype:protein_coding transcript_biotype:protein_coding description:Methyltransferase type 12 domain containing protein	down	yes	BP:primary metabolic process;BP:xanthophyll metabolic process;BP:lipid metabolic process;BP:organic substance metabolic process;BP:terpenoid metabolic process;BP:isoprenoid metabolic process;BP:biological_process;BP:cellular process;BP:cellular metabolic process;BP:tetraterpenoid metabolic process;BP:xanthophyll cycle;BP:metabolic process;BP:carotenoid metabolic process;BP:cellular lipid metaboli…	------
Os04t0614650-00	pep chromosome:IRGSP-1.0:4:31189280:31193896:1 gene:Os04g0614650 transcript:Os04t0614650-00 gene_biotype:protein_coding transcript_biotype:protein_coding description:Similar to OSIGBa0126B18.8 protein	down	yes	BP:phosphorylation;BP:nitrogen compound metabolic process;BP:organic substance metabolic process;BP:protein phosphorylation;BP:cellular process;BP:macromolecule modification;BP:protein modification process;BP:biological_process;BP:metabolic process;BP:primary metabolic process;BP:organonitrogen compound metabolic process;BP:protein metabolic process;BP:cellular metabolic process;BP:macromolecule …	------
Os07t0673900-01	pep chromosome:IRGSP-1.0:7:28484263:28485201:1 gene:Os07g0673900 transcript:Os07t0673900-01 gene_biotype:protein_coding transcript_biotype:protein_coding gene_symbol:HIGD2 description:Hypoxia induced protein, Early stage of hypoxia signallin	down	yes	BP:mitochondrial respiratory chain complex IV assembly;BP:cellular component assembly;BP:macromolecular complex subunit organization;BP:cytochrome complex assembly;BP:cellular component organization or biogenesis;BP:cellular component organization;BP:macromolecular complex assembly;BP:mitochondrial respiratory chain complex assembly;BP:cellular process;BP:biological_process;BP:respiratory chain c…	------
Os09t0379900-02	pep chromosome:IRGSP-1.0:9:12802546:12805244:-1 gene:Os09g0379900 transcript:Os09t0379900-02 gene_biotype:protein_coding transcript_biotype:protein_coding description:Similar to Beta-glucan binding	down	yes	BP:biological_process;BP:metabolic process;MF:hydrolase activity;MF:molecular_function;MF:glucan endo-1,4-beta-glucanase activity, C-3 substituted reducing group;MF:glucan endo-1,3-beta-glucanase activity, C-3 substituted reducing group;MF:glucosidase activity;MF:hydrolase activity, acting on glycosyl bonds;MF:beta-glucosidase activity;MF:catalytic activity;MF:hydrolase activity, hydrolyzing O-gl…	------
Os03t0182000-00	pep chromosome:IRGSP-1.0:3:4311292:4314363:1 gene:Os03g0182000 transcript:Os03t0182000-00 gene_biotype:protein_coding transcript_biotype:protein_coding description:Similar to flavin-dependent monooxygenase	down	yes	MF:anion binding;MF:NADP binding;MF:flavin adenine dinucleotide binding;MF:oxidoreductase activity, acting on paired donors, with incorporation or reduction of molecular oxygen, NA;MF:organic cyclic compound binding;MF:oxidoreductase activity, acting on paired donors, with incorporation or reduction of molecular oxygen;MF:N,N-dimethylaniline monooxygenase activity;MF:monooxygenase activity;MF:nuc…	Taurine and hypotaurine metabolism;Metabolic pathways
Os09t0491100-01	pep chromosome:IRGSP-1.0:9:18905351:18908421:-1 gene:Os09g0491100 transcript:Os09t0491100-01 gene_biotype:protein_coding transcript_biotype:protein_coding gene_symbol:Os9bglu30 description:Similar to Beta-primeverosidase (EC	down	yes	BP:organic substance metabolic process;BP:carbohydrate metabolic process;BP:primary metabolic process;BP:metabolic process;BP:biological_process;MF:hydrolase activity;MF:galactosidase activity;MF:glucosidase activity;MF:beta-D-fucosidase activity;MF:hydrolase activity, acting on glycosyl bonds;MF:beta-glucosidase activity;MF:beta-galactosidase activity;MF:scopolin beta-glucosidase activity;MF:cat…	Starch and sucrose metabolism;Biosynthesis of various plant secondary metabolites;Cyanoamino acid metabolism;Biosynthesis of secondary metabolites;Metabolic pathways
Os06t0152700-01	pep chromosome:IRGSP-1.0:6:2717876:2721617:-1 gene:Os06g0152700 transcript:Os06t0152700-01 gene_biotype:protein_coding transcript_biotype:protein_coding description:Protein of unknown function DUF821, CAP10-like family protein	down	yes	CC:cellular_component;CC:integral component of membrane;CC:cellular anatomical entity;CC:intrinsic component of membrane;	------
Os12t0471100-01	pep chromosome:IRGSP-1.0:12:16909020:16910848:1 gene:Os12g0471100 transcript:Os12t0471100-01 gene_biotype:protein_coding transcript_biotype:protein_coding description:Similar to ATPase 2	down	yes	BP:cell division;BP:cellular process;BP:response to stress;BP:biological_process;BP:response to stimulus;MF:purine ribonucleoside triphosphate binding;MF:molecular_function;MF:binding;MF:ATPase activity;MF:ion binding;MF:heterocyclic compound binding;MF:nucleoside phosphate binding;MF:anion binding;MF:nucleotide binding;MF:purine nucleotide binding;MF:ATP binding;MF:hydrolase activity;MF:nucleosi…	------
Os01t0585700-01	pep chromosome:IRGSP-1.0:1:22779111:22782682:1 gene:Os01g0585700 transcript:Os01t0585700-01 gene_biotype:protein_coding transcript_biotype:protein_coding description:SIT4 phosphatase-associated protein family protein	down	yes	BP:regulation of phosphate metabolic process;BP:regulation of primary metabolic process;BP:regulation of metabolic process;BP:regulation of phosphatase activity;BP:regulation of cellular metabolic process;BP:regulation of biological process;BP:regulation of protein metabolic process;BP:regulation of macromolecule metabolic process;BP:biological regulation;BP:regulation of protein modification pro…	------
Os12t0615500-01	pep chromosome:IRGSP-1.0:12:26104095:26115794:-1 gene:Os12g0615500 transcript:Os12t0615500-01 gene_biotype:protein_coding transcript_biotype:protein_coding description:Similar to Hydrolase-like protein	down	yes	------	------
Os03t0197000-01	pep chromosome:IRGSP-1.0:3:5085664:5090353:-1 gene:Os03g0197000 transcript:Os03t0197000-01 gene_biotype:protein_coding transcript_biotype:protein_coding description:Di-trans-poly-cis-decaprenylcistransferase-like domain containing protein	down	yes	BP:polyprenol metabolic process;BP:polyprenol biosynthetic process;BP:cellular biosynthetic process;BP:nitrogen compound metabolic process;BP:small molecule metabolic process;BP:small molecule biosynthetic process;BP:organic substance biosynthetic process;BP:protein glycosylation;BP:organic substance metabolic process;BP:dolichol biosynthetic process;BP:lipid metabolic process;BP:isoprenoid metab…	Terpenoid backbone biosynthesis;Biosynthesis of secondary metabolites
Os06t0531900-01	pep chromosome:IRGSP-1.0:6:19866072:19870004:-1 gene:Os06g0531900 transcript:Os06t0531900-01 gene_biotype:protein_coding transcript_biotype:protein_coding gene_symbol:OsGELP85 description:Lipase, GDSL domain containing protein	down	yes	MF:hydrolase activity;MF:molecular_function;MF:hydrolase activity, acting on ester bonds;MF:catalytic activity;	------
Os07t0472500-01	pep chromosome:IRGSP-1.0:7:16971981:16984817:1 gene:Os07g0472500 transcript:Os07t0472500-01 gene_biotype:protein_coding transcript_biotype:protein_coding description:Similar to Myosin heavy	down	yes	BP:meiotic cell cycle process;BP:nucleic acid metabolic process;BP:cellular nitrogen compound metabolic process;BP:nitrogen compound metabolic process;BP:cell cycle process;BP:organic cyclic compound metabolic process;BP:nucleobase-containing compound metabolic process;BP:cellular macromolecule metabolic process;BP:organic substance metabolic process;BP:cellular process;BP:cellular aromatic compo…	------
Os01t0740500-00	pep chromosome:IRGSP-1.0:1:30923013:30927457:-1 gene:Os01g0740500 transcript:Os01t0740500-00 gene_biotype:protein_coding transcript_biotype:protein_coding description:Similar to glutamate carboxypeptidase	down	yes	CC:integral component of membrane;CC:cellular_component;CC:intrinsic component of membrane;CC:cellular anatomical entity;MF:hydrolase activity;MF:catalytic activity;MF:carboxypeptidase activity;MF:catalytic activity, acting on a protein;MF:exopeptidase activity;MF:molecular_function;MF:peptidase activity;	------
Os12t0135800-01	pep chromosome:IRGSP-1.0:12:1745261:1746538:1 gene:Os12g0135800 transcript:Os12t0135800-01 gene_biotype:protein_coding transcript_biotype:protein_coding description:Alpha/beta hydrolase fold-3 domain containing protein	down	yes	BP:regulation of primary metabolic process;BP:regulation of metabolic process;BP:regulation of cellular biosynthetic process;BP:regulation of cellular metabolic process;BP:regulation of biological process;BP:regulation of macromolecule metabolic process;BP:biological regulation;BP:regulation of gene expression;BP:regulation of nucleobase-containing compound metabolic process;BP:regulation of bios…	------
Os05t0526900-01	pep chromosome:IRGSP-1.0:5:26196244:26198014:1 gene:Os05g0526900 transcript:Os05t0526900-01 gene_biotype:protein_coding transcript_biotype:protein_coding gene_symbol:OsUGT706D2 description:UDP-glucuronosyl/UDP-glucosyltransferase family protein	down	yes	MF:catalytic activity;MF:transferase activity;MF:UDP-glycosyltransferase activity;MF:molecular_function;MF:transferase activity, transferring glycosyl groups;	------
Os08t0244500-00	pep chromosome:IRGSP-1.0:8:8837400:8839354:1 gene:Os08g0244500 transcript:Os08t0244500-00 gene_biotype:protein_coding transcript_biotype:protein_coding description:Similar to hydrolase, hydrolyzing	down	yes	BP:organic substance metabolic process;BP:primary metabolic process;BP:carbohydrate metabolic process;BP:metabolic process;BP:biological_process;CC:integral component of membrane;CC:cellular_component;CC:anchored component of plasma membrane;CC:intrinsic component of membrane;CC:intrinsic component of plasma membrane;CC:cellular anatomical entity;CC:anchored component of membrane;MF:hydrolase act…	------
Os07t0534700-01	pep chromosome:IRGSP-1.0:7:20970019:20975946:1 gene:Os07g0534700 transcript:Os07t0534700-01 gene_biotype:protein_coding transcript_biotype:protein_coding description:Serine/threonine protein kinase-related domain containing protein	down	yes	BP:phosphorylation;BP:nitrogen compound metabolic process;BP:organic substance metabolic process;BP:protein phosphorylation;BP:cellular process;BP:macromolecule modification;BP:protein modification process;BP:biological_process;BP:metabolic process;BP:primary metabolic process;BP:organonitrogen compound metabolic process;BP:protein metabolic process;BP:cellular metabolic process;BP:macromolecule …	------
Os06t0215900-02	pep chromosome:IRGSP-1.0:6:5894911:5896347:-1 gene:Os06g0215900 transcript:Os06t0215900-02 gene_biotype:protein_coding transcript_biotype:protein_coding gene_symbol:OsOPR4 description:Similar to Oxo-phytodienoic acid	down	yes	BP:fatty acid biosynthetic process;BP:fatty acid metabolic process;BP:response to stress;BP:carboxylic acid metabolic process;BP:oxylipin metabolic process;BP:jasmonic acid metabolic process;BP:cellular biosynthetic process;BP:small molecule metabolic process;BP:small molecule biosynthetic process;BP:monocarboxylic acid biosynthetic process;BP:organic substance biosynthetic process;BP:organic sub…	Biosynthesis of secondary metabolites;alpha-Linolenic acid metabolism;Metabolic pathways
Os08t0498100-01	pep chromosome:IRGSP-1.0:8:24586613:24587908:-1 gene:Os08g0498100 transcript:Os08t0498100-01 gene_biotype:protein_coding transcript_biotype:protein_coding gene_symbol:OsOMT26 description:Similar to Caffeoyl-CoA O-methyltransferase	down	yes	BP:biological_process;BP:metabolic process;BP:methylation;CC:intracellular membrane-bounded organelle;CC:nucleus;CC:intracellular organelle;CC:cellular_component;CC:membrane-bounded organelle;CC:organelle;CC:cellular anatomical entity;MF:O-methyltransferase activity;MF:metal ion binding;MF:cation binding;MF:S-adenosylmethionine-dependent methyltransferase activity;MF:ion binding;MF:catalytic acti…	Stilbenoid, diarylheptanoid and gingerol biosynthesis;Metabolic pathways;Biosynthesis of secondary metabolites;Phenylpropanoid biosynthesis;Flavonoid biosynthesis
Os07t0526400-01	pep chromosome:IRGSP-1.0:7:20504692:20506402:-1 gene:Os07g0526400 transcript:Os07t0526400-01 gene_biotype:protein_coding transcript_biotype:protein_coding gene_symbol:OsPKS15 description:Polyketide synthase, type III domain containing protein	down	yes	BP:organic substance biosynthetic process;BP:polyketide metabolic process;BP:polyketide biosynthetic process;BP:secondary metabolite biosynthetic process;BP:flavonoid metabolic process;BP:secondary metabolic process;BP:flavonoid biosynthetic process;BP:organic substance metabolic process;BP:biosynthetic process;BP:biological_process;BP:metabolic process;MF:catalytic activity;MF:molecular_function…	Stilbenoid, diarylheptanoid and gingerol biosynthesis;Biosynthesis of secondary metabolites
Os08t0323266-00	pep chromosome:IRGSP-1.0:8:14117415:14117751:-1 gene:Os08g0323266 transcript:Os08t0323266-00 gene_biotype:protein_coding transcript_biotype:protein_coding description:Similar to Signal recognition	down	yes	BP:protein localization;BP:cotranslational protein targeting to membrane;BP:protein targeting to membrane;BP:SRP-dependent cotranslational protein targeting to membrane;BP:establishment of protein localization to organelle;BP:protein localization to endoplasmic reticulum;BP:intracellular protein transport;BP:nitrogen compound transport;BP:organic substance transport;BP:macromolecule localization;…	Protein export
Os07t0663500-00	pep chromosome:IRGSP-1.0:7:27991215:27992591:1 gene:Os07g0663500 transcript:Os07t0663500-00 gene_biotype:protein_coding transcript_biotype:protein_coding description:Similar to Short-chain dehydrogenase/reductase	down	yes	------	------
Os01t0276800-01	pep chromosome:IRGSP-1.0:1:9702793:9709686:-1 gene:Os01g0276800 transcript:Os01t0276800-01 gene_biotype:protein_coding transcript_biotype:protein_coding gene_symbol:Gas2 description:Glucosidase II beta subunit, Potential switch between programmed cell death and autophag	down	yes	BP:nitrogen compound metabolic process;BP:glycoprotein metabolic process;BP:cellular macromolecule metabolic process;BP:organic substance metabolic process;BP:cellular process;BP:defense response;BP:response to stress;BP:biological_process;BP:metabolic process;BP:organonitrogen compound metabolic process;BP:primary metabolic process;BP:N-glycan processing;BP:protein metabolic process;BP:carbohydr…	Protein processing in endoplasmic reticulum
Os01t0609300-01	pep chromosome:IRGSP-1.0:1:24075070:24081389:-1 gene:Os01g0609300 transcript:Os01t0609300-01 gene_biotype:protein_coding transcript_biotype:protein_coding gene_symbol:OsPDR9 description:Similar to Pleiotropic drug	down	yes	CC:integral component of membrane;CC:membrane;CC:intrinsic component of membrane;CC:cellular_component;CC:cellular anatomical entity;MF:purine ribonucleoside triphosphate binding;MF:molecular_function;MF:binding;MF:ion binding;MF:heterocyclic compound binding;MF:nucleoside phosphate binding;MF:anion binding;MF:ATPase activity, coupled to transmembrane movement of substances;MF:nucleotide binding;…	ABC transporters
Os08t0189300-01	pep chromosome:IRGSP-1.0:8:5228827:5229949:1 gene:Os08g0189300 transcript:Os08t0189300-01 gene_biotype:protein_coding transcript_biotype:protein_coding gene_symbol:GLP8-4 description:Germin-like protein 8-4, Disease resistanc	down	yes	CC:cellular_component;CC:apoplast;CC:extracellular region;CC:cellular anatomical entity;MF:transition metal ion binding;MF:cation binding;MF:manganese ion binding;MF:ion binding;MF:molecular_function;MF:binding;MF:metal ion binding;	------
Os01t0935500-01	pep chromosome:IRGSP-1.0:1:41061106:41067020:1 gene:Os01g0935500 transcript:Os01t0935500-01 gene_biotype:protein_coding transcript_biotype:protein_coding gene_symbol:OsHAK2 description:Similar to Potassium transporter	down	yes	BP:potassium ion transport;BP:cation transport;BP:ion transport;BP:transport;BP:metal ion transport;BP:establishment of localization;BP:localization;BP:biological_process;CC:intrinsic component of membrane;CC:cellular_component;CC:integral component of membrane;CC:membrane;CC:cellular anatomical entity;MF:molecular_function;MF:inorganic solute uptake transmembrane transporter activity;MF:transpor…	------
Os11t0592200-01	pep chromosome:IRGSP-1.0:11:22511506:22512374:1 gene:Os11g0592200 transcript:Os11t0592200-01 gene_biotype:protein_coding transcript_biotype:protein_coding gene_symbol:OsPR4 description:Similar to Chitin-binding allergen	down	yes	BP:defense response to bacterium;BP:response to external biotic stimulus;BP:response to bacterium;BP:interspecies interaction between organisms;BP:defense response;BP:response to stress;BP:defense response to other organism;BP:response to other organism;BP:defense response to fungus;BP:response to biotic stimulus;BP:response to external stimulus;BP:response to fungus;BP:response to stimulus;BP:bi…	------
Os03t0101100-01	pep chromosome:IRGSP-1.0:3:106528:110519:1 gene:Os03g0101100 transcript:Os03t0101100-01 gene_biotype:protein_coding transcript_biotype:protein_coding description:Similar to Palmitoyl-protein thioesterase-like	down	yes	BP:transmembrane transport;BP:hydrogen ion transmembrane transport;BP:inorganic cation transmembrane transport;BP:inorganic ion transmembrane transport;BP:export across plasma membrane;BP:transport;BP:export from cell;BP:cation transport;BP:ion transport;BP:cellular process;BP:biological_process;BP:establishment of localization;BP:localization;BP:ion transmembrane transport;BP:proton export acros…	Metabolic pathways;Fatty acid metabolism;Fatty acid elongation
Os10t0456100-00	pep chromosome:IRGSP-1.0:10:16663932:16664717:1 gene:Os10g0456100 transcript:Os10t0456100-00 gene_biotype:protein_coding transcript_biotype:protein_coding description:Similar to Brn1-like protein	down	yes	------	Fatty acid metabolism;Biotin metabolism;Biosynthesis of cofactors;Biosynthesis of secondary metabolites;Metabolic pathways;Fatty acid biosynthesis
Os12t0431100-01	pep chromosome:IRGSP-1.0:12:13879364:13881474:1 gene:Os12g0431100 transcript:Os12t0431100-01 gene_biotype:protein_coding transcript_biotype:protein_coding description:ATPase, AAA-type, core domain containing protein	down	yes	BP:cell division;BP:cellular process;BP:response to stress;BP:biological_process;BP:response to stimulus;MF:purine ribonucleoside triphosphate binding;MF:molecular_function;MF:binding;MF:ATPase activity;MF:ion binding;MF:heterocyclic compound binding;MF:nucleoside phosphate binding;MF:anion binding;MF:nucleotide binding;MF:purine nucleotide binding;MF:ATP binding;MF:hydrolase activity;MF:nucleosi…	------
[truncated: 352 more rows]
